# Supplementary material for: Genome data uncover four synergistic key regulators for extremely small body size in horses
Source: BMC Genomics. 2018 Jun 25;19:492. doi: 10.1186/s12864-018-4877-5 (PMC6019228; doi:10.1186/s12864-018-4877-5)
Supplement: Supplementary file 2 — ROH detection results. This table displays all detected ROH regions shared in whole-genome sequencing data of the two Miniature Shetland ponies and one standard sized Shetland pony. The chromosomal position in EquCab 2.0, the number of SNPs in ROH regions, the size of ROH regions and human orthologue genes are shown. (XLSX 73 kb) [file 12864_2018_4877_MOESM2_ESM.xlsx]

## Sheet: Pony_ROH_Positionen_erw
ECA	ROH region start	ROH region end	Number of SNPs in ROH region	ROH region size (bp)	Horse genes	Human genes	Description
1	12499907	12672432	1317	172526	ENSECAT00000001244	SEC23IP	SEC23 interacting protein [Source:HGNC Symbol;Acc:HGNC:17018]
1	16665570	16838722	499	173153	ENSECAT00000010486	ATRNL1	attractin like 1 [Source:HGNC Symbol;Acc:HGNC:29063]
1	20020418	20023150	15	2733
1	25237181	25362264	845	125084	ENSECAT00000008738	SORCS3	sortilin related VPS10 domain containing receptor 3 [Source:HGNC Symbol;Acc:HGNC:16699]
1	29052708	29334130	1564	281423	ENSECAT00000021363,ENSECAT00000022725,ENSECAT00000009355,ENSECAT00000010435,ENSECAT00000018449	MRPL43,PAX2,HIF1AN,NDUFB8,RP11-411B6.6,SEC31B	mitochondrial ribosomal protein L43 [Source:HGNC Symbol;Acc:HGNC:14517],paired box 2 [Source:HGNC Symbol;Acc:HGNC:8616],hypoxia inducible factor 1 alpha subunit inhibitor [Source:HGNC Symbol;Acc:HGNC:17113],NADH:ubiquinone oxidoreductase subunit B8 [Source:HGNC Symbol;Acc:HGNC:7703],N/A,SEC31 homolog B, COPII coat complex component [Source:HGNC Symbol;Acc:HGNC:23197]
1	29334329	29510130	673	175802	ENSECAT00000018449,ENSECAT00000009882,ENSECAT00000015611,ENSECAT00000025466,ENSECAT00000004608	SEC31B,WNT8B,SCD,PKD2L1,N/A	SEC31 homolog B, COPII coat complex component [Source:HGNC Symbol;Acc:HGNC:23197],Wnt family member 8B [Source:HGNC Symbol;Acc:HGNC:12789],stearoyl-CoA desaturase [Source:HGNC Symbol;Acc:HGNC:10571],polycystin 2 like 1, transient receptor potential cation channel [Source:HGNC Symbol;Acc:HGNC:9011],N/A
1	29510264	30309634	3962	799371	ENSECAT00000025466,ENSECAT00000014026,ENSECAT00000017471,ENSECAT00000028540,ENSECAT00000007996,ENSECAT00000019497,ENSECAT00000026878,ENSECAT00000025993,ENSECAT00000011272,ENSECAT00000017096,ENSECAT00000022440,ENSECAT00000022408,ENSECAT00000029245,ENSECAT00000001118,ENSECAT00000007184,ENSECAT00000014816,ENSECAT00000021761,ENSECAT00000009644,ENSECAT00000000074,ENSECAT00000000188,ENSECAT00000000251	PKD2L1,BLOC1S2,CWF19L1,SNORA12,CHUK,ERLIN1,N/A,CPN1,DNMBP,N/A,ABCC2,ABCC2,N/A,N/A,CUTC,COX15,ENTPD7,SLC25A28,NKX2-3,GOT1,CNNM1	polycystin 2 like 1, transient receptor potential cation channel [Source:HGNC Symbol;Acc:HGNC:9011],biogenesis of lysosomal organelles complex 1 subunit 2 [Source:HGNC Symbol;Acc:HGNC:20984],CWF19-like 1, cell cycle control (S. pombe) [Source:HGNC Symbol;Acc:HGNC:25613],small nucleolar RNA, H/ACA box 12 [Source:HGNC Symbol;Acc:HGNC:32600],conserved helix-loop-helix ubiquitous kinase [Source:HGNC …
1	30334455	30548772	450	214318	ENSECAT00000001000	N/A	N/A
1	30548979	30745644	674	196666	ENSECAT00000000265,ENSECAT00000003897,ENSECAT00000000292	N/A,AP002962.1,HPSE2	N/A,N/A,heparanase 2 (inactive) [Source:HGNC Symbol;Acc:HGNC:18374]
1	30877674	30986718	668	109045	ENSECAT00000000292,ENSECAT00000003511,ENSECAT00000003497,ENSECAT00000003219	HPSE2,HPS1,HPS1,HPS1	heparanase 2 (inactive) [Source:HGNC Symbol;Acc:HGNC:18374],HPS1, biogenesis of lysosomal organelles complex 3 subunit 1 [Source:HGNC Symbol;Acc:HGNC:5163],HPS1, biogenesis of lysosomal organelles complex 3 subunit 1 [Source:HGNC Symbol;Acc:HGNC:5163],HPS1, biogenesis of lysosomal organelles complex 3 subunit 1 [Source:HGNC Symbol;Acc:HGNC:5163]
1	30988797	31187461	2384	198665	ENSECAT00000003511,ENSECAT00000003497,ENSECAT00000003219,ENSECAT00000005449,ENSECAT00000028136,ENSECAT00000006621,ENSECAT00000007054	HPS1,HPS1,HPS1,PYROXD2,N/A,LOXL4,R3HCC1L	HPS1, biogenesis of lysosomal organelles complex 3 subunit 1 [Source:HGNC Symbol;Acc:HGNC:5163],HPS1, biogenesis of lysosomal organelles complex 3 subunit 1 [Source:HGNC Symbol;Acc:HGNC:5163],HPS1, biogenesis of lysosomal organelles complex 3 subunit 1 [Source:HGNC Symbol;Acc:HGNC:5163],pyridine nucleotide-disulphide oxidoreductase domain 2 [Source:HGNC Symbol;Acc:HGNC:23517],N/A,lysyl oxidase li…
1	31187486	31721256	4381	533771	ENSECAT00000007054,ENSECAT00000007808,ENSECAT00000008102,ENSECAT00000029035,ENSECAT00000008350,ENSECAT00000008381,ENSECAT00000008675,ENSECAT00000008868,ENSECAT00000009027,ENSECAT00000009274,ENSECAT00000009383	R3HCC1L,CRTAC1,GOLGA7B,SFRP5,ZFYVE27,AVPI1,RP11-548K23.11,MORN4,HOGA1,ANKRD2,UBTD1	R3H domain and coiled-coil containing 1 like [Source:HGNC Symbol;Acc:HGNC:23512],cartilage acidic protein 1 [Source:HGNC Symbol;Acc:HGNC:14882],golgin A7 family member B [Source:HGNC Symbol;Acc:HGNC:31668],secreted frizzled related protein 5 [Source:HGNC Symbol;Acc:HGNC:10779],zinc finger FYVE-type containing 27 [Source:HGNC Symbol;Acc:HGNC:26559],arginine vasopressin induced 1 [Source:HGNC Symbo…
1	31941625	32423700	2960	482076	ENSECAT00000012344,ENSECAT00000013942,ENSECAT00000013853,ENSECAT00000013843,ENSECAT00000014029,ENSECAT00000014109	ARHGAP19,ARHGAP19-SLIT1,SLIT1,SLIT1,SLIT1,LCOR,N/A	Rho GTPase activating protein 19 [Source:HGNC Symbol;Acc:HGNC:23724],ARHGAP19-SLIT1 readthrough (NMD candidate) [Source:HGNC Symbol;Acc:HGNC:48348],slit guidance ligand 1 [Source:HGNC Symbol;Acc:HGNC:11085],slit guidance ligand 1 [Source:HGNC Symbol;Acc:HGNC:11085],slit guidance ligand 1 [Source:HGNC Symbol;Acc:HGNC:11085],ligand dependent nuclear receptor corepressor [Source:HGNC Symbol;Acc:HGNC…
1	32534998	32953855	3175	418858	ENSECAT00000014285,ENSECAT00000014716,ENSECAT00000015970,ENSECAT00000029254,ENSECAT00000016010,ENSECAT00000016457,ENSECAT00000016724,ENSECAT00000016733	PIK3AP1,TM9SF3,TLL2,N/A,OPALIN,DNTT,BLNK,BLNK	phosphoinositide-3-kinase adaptor protein 1 [Source:HGNC Symbol;Acc:HGNC:30034],transmembrane 9 superfamily member 3 [Source:HGNC Symbol;Acc:HGNC:21529],tolloid like 2 [Source:HGNC Symbol;Acc:HGNC:11844],N/A,oligodendrocytic myelin paranodal and inner loop protein [Source:HGNC Symbol;Acc:HGNC:20707],DNA nucleotidylexotransferase [Source:HGNC Symbol;Acc:HGNC:2983],B-cell linker [Source:HGNC Symbol…
1	32955483	33205019	862	249537	ENSECAT00000016724,ENSECAT00000016733,ENSECAT00000003961,ENSECAT00000016752,ENSECAT00000016852,ENSECAT00000016876,ENSECAT00000016894,ENSECAT00000016997,ENSECAT00000017006	BLNK,BLNK,ZNF518A,ZNF518A,CCNJ,CC2D2B,N/A,N/A,N/A	B-cell linker [Source:HGNC Symbol;Acc:HGNC:14211],B-cell linker [Source:HGNC Symbol;Acc:HGNC:14211],zinc finger protein 518A [Source:HGNC Symbol;Acc:HGNC:29009],zinc finger protein 518A [Source:HGNC Symbol;Acc:HGNC:29009],cyclin J [Source:HGNC Symbol;Acc:HGNC:23434],coiled-coil and C2 domain containing 2B [Source:HGNC Symbol;Acc:HGNC:31666],N/A,N/A,N/A
1	33205057	33384057	582	179001	ENSECAT00000017357,ENSECAT00000017307	ENTPD1,AL365273.1,AL365273.1,ENTPD1	ectonucleoside triphosphate diphosphohydrolase 1 [Source:HGNC Symbol;Acc:HGNC:3363],N/A,N/A,ectonucleoside triphosphate diphosphohydrolase 1 [Source:HGNC Symbol;Acc:HGNC:3363]
1	33384635	33822509	2816	437875	ENSECAT00000017557,ENSECAT00000017548,ENSECAT00000001070,ENSECAT00000018393,ENSECAT00000020754,ENSECAT00000020734,ENSECAT00000020722,ENSECAT00000020760,ENSECAT00000022072,ENSECAT00000022293,ENSECAT00000023504	TCTN3,TCTN3,N/A,ALDH18A1,SORBS1,SORBS1,SORBS1,SORBS1,N/A,PDLIM1,N/A	tectonic family member 3 [Source:HGNC Symbol;Acc:HGNC:24519],tectonic family member 3 [Source:HGNC Symbol;Acc:HGNC:24519],N/A,aldehyde dehydrogenase 18 family member A1 [Source:HGNC Symbol;Acc:HGNC:9722],sorbin and SH3 domain containing 1 [Source:HGNC Symbol;Acc:HGNC:14565],sorbin and SH3 domain containing 1 [Source:HGNC Symbol;Acc:HGNC:14565],sorbin and SH3 domain containing 1 [Source:HGNC Symbo…
1	33943895	34129729	503	185835	ENSECAT00000002042	N/A	N/A
1	34504367	34957887	1592	453521	ENSECAT00000011503,ENSECAT00000014421,ENSECAT00000020327,ENSECAT00000028321,ENSECAT00000022899,ENSECAT00000022880,ENSECAT00000023542,ENSECAT00000024720	CYP2C8,CYP2C9,RP11-400G3.5,CYP2C19,CYP2C18,N/A,HELLS,RN7SKP81,RN7SKP247,TBC1D12,TBC1D12,NOC3L,PLCE1	cytochrome P450 family 2 subfamily C member 8 [Source:HGNC Symbol;Acc:HGNC:2622],cytochrome P450 family 2 subfamily C member 9 [Source:HGNC Symbol;Acc:HGNC:2623],N/A,cytochrome P450 family 2 subfamily C member 19 [Source:HGNC Symbol;Acc:HGNC:2621],cytochrome P450 family 2 subfamily C member 18 [Source:HGNC Symbol;Acc:HGNC:2620],N/A,helicase, lymphoid-specific [Source:HGNC Symbol;Acc:HGNC:4861],RN…
1	35873742	36264719	1427	390978	ENSECAT00000023903,ENSECAT00000025432,ENSECAT00000025821,ENSECAT00000005150	CYP26A1,CYP26C1,EXOC6,HHEX	cytochrome P450 family 26 subfamily A member 1 [Source:HGNC Symbol;Acc:HGNC:2603],cytochrome P450 family 26 subfamily C member 1 [Source:HGNC Symbol;Acc:HGNC:20577],exocyst complex component 6 [Source:HGNC Symbol;Acc:HGNC:23196],hematopoietically expressed homeobox [Source:HGNC Symbol;Acc:HGNC:4901]
1	36264746	37988304	8060	1723559	ENSECAT00000007114,ENSECAT00000011595,ENSECAT00000000029,ENSECAT00000000091,ENSECAT00000028082,ENSECAT00000008490,ENSECAT00000004154,ENSECAT00000013328,ENSECAT00000014289,ENSECAT00000014653,ENSECAT00000001145,ENSECAT00000001166,ENSECAT00000017042,ENSECAT00000018136,ENSECAT00000023581,ENSECAT00000024586	KIF11,IDE,Mar-05,CPEB3,N/A,BTAF1,FGFBP3,TNKS2,PPP1R3C,HECTD2,N/A,N/A,PCGF5,ANKRD1,RPP30,HTR7	kinesin family member 11 [Source:HGNC Symbol;Acc:HGNC:6388],insulin degrading enzyme [Source:HGNC Symbol;Acc:HGNC:5381],membrane associated ring-CH-type finger 5 [Source:HGNC Symbol;Acc:HGNC:26025],cytoplasmic polyadenylation element binding protein 3 [Source:HGNC Symbol;Acc:HGNC:21746],N/A,B-TFIID TATA-box binding protein associated factor 1 [Source:HGNC Symbol;Acc:HGNC:17307],fibroblast growth …
1	39090918	39310797	1164	219880	ENSECAT00000011488,ENSECAT00000004474,ENSECAT00000013834,ENSECAT00000013850,ENSECAT00000004519,ENSECAT00000013872,ENSECAT00000001201,ENSECAT00000014464,ENSECAT00000014505	LIPA,CH25H,N/A,N/A,N/A,N/A,N/A,FAS,FAS	lipase A, lysosomal acid type [Source:HGNC Symbol;Acc:HGNC:6617],cholesterol 25-hydroxylase [Source:HGNC Symbol;Acc:HGNC:1907],N/A,N/A,N/A,N/A,N/A,Fas cell surface death receptor [Source:HGNC Symbol;Acc:HGNC:11920],Fas cell surface death receptor [Source:HGNC Symbol;Acc:HGNC:11920]
1	42779734	42940549	511	160816	ENSECAT00000014665,ENSECAT00000018851	PRKG1,DKK1	protein kinase, cGMP-dependent, type I [Source:HGNC Symbol;Acc:HGNC:9414],dickkopf WNT signaling pathway inhibitor 1 [Source:HGNC Symbol;Acc:HGNC:2891]
1	43032019	43141925	341	109907	ENSECAT00000001253	N/A	N/A
1	43586880	43753315	530	166436
1	56865678	57039154	356	173477	ENSECAT00000010621,ENSECAT00000016139,ENSECAT00000003730,ENSECAT00000016249,ENSECAT00000027267,ENSECAT00000017026,ENSECAT00000003757,ENSECAT00000017725	SLC25A16,N/A,N/A,TET1,SNORA11B,SNORA11,SNORA11,SNORA11,SNORA11C,SNORA11,N/A,N/A,CCAR1	solute carrier family 25 member 16 [Source:HGNC Symbol;Acc:HGNC:10986],N/A,N/A,tet methylcytosine dioxygenase 1 [Source:HGNC Symbol;Acc:HGNC:29484],small nucleolar RNA, H/ACA box 11B [Source:HGNC Symbol;Acc:HGNC:33620],Small nucleolar RNA SNORA11 [Source:RFAM;Acc:RF00614],Small nucleolar RNA SNORA11 [Source:RFAM;Acc:RF00614],Small nucleolar RNA SNORA11 [Source:RFAM;Acc:RF00614],small nucleolar RN…
1	63359731	63538128	940	178398	ENSECAT00000010910	C10ORF11	chromosome 10 open reading frame 11 [Source:HGNC Symbol;Acc:HGNC:23405]
1	79040044	79251657	2118	211614	ENSECAT00000025502,ENSECAT00000001857	N/A,DISC1	N/A,disrupted in schizophrenia 1 [Source:HGNC Symbol;Acc:HGNC:2888]
1	91218733	91496108	1847	277376	ENSECAT00000012619,ENSECAT00000018368	SH3GL3,BNC1	SH3 domain containing GRB2 like 3, endophilin A3 [Source:HGNC Symbol;Acc:HGNC:10832],basonuclin 1 [Source:HGNC Symbol;Acc:HGNC:1081]
1	92326854	92731144	2388	404291	ENSECAT00000015962,ENSECAT00000017234,ENSECAT00000022627,ENSECAT00000008059,ENSECAT00000008403,ENSECAT00000013144,ENSECAT00000012923,ENSECAT00000012865,ENSECAT00000023960,ENSECAT00000025555,ENSECAT00000026049	ALPK3,ZNF592,SEC11A,NMB,WDR73,N/A,N/A,N/A,ZSCAN2,ZNF774,IQGAP1	alpha kinase 3 [Source:HGNC Symbol;Acc:HGNC:17574],zinc finger protein 592 [Source:HGNC Symbol;Acc:HGNC:28986],SEC11 homolog A, signal peptidase complex subunit [Source:HGNC Symbol;Acc:HGNC:17718],neuromedin B [Source:HGNC Symbol;Acc:HGNC:7842],WD repeat domain 73 [Source:HGNC Symbol;Acc:HGNC:25928],N/A,N/A,N/A,zinc finger and SCAN domain containing 2 [Source:HGNC Symbol;Acc:HGNC:20994],zinc fing…
1	92731253	92745197	39	13945
1	96428811	96605729	1271	176919	ENSECAT00000007402	AGBL1,AGBL1	ATP/GTP binding protein like 1 [Source:HGNC Symbol;Acc:HGNC:26504],N/A
1	96987299	97509991	3902	522693	ENSECAT00000009330,ENSECAT00000009990,ENSECAT00000028921,ENSECAT00000014176,ENSECAT00000014917,ENSECAT00000015615	N/A,AKAP13,AKAP13,AKAP13,AKAP13,N/A	N/A,A-kinase anchoring protein 13 [Source:HGNC Symbol;Acc:HGNC:371],A-kinase anchoring protein 13 [Source:HGNC Symbol;Acc:HGNC:371],A-kinase anchoring protein 13 [Source:HGNC Symbol;Acc:HGNC:371],A-kinase anchoring protein 13 [Source:HGNC Symbol;Acc:HGNC:371],N/A
1	98939431	99100970	819	161540	ENSECAT00000025596	CHD2	chromodomain helicase DNA binding protein 2 [Source:HGNC Symbol;Acc:HGNC:1917]
1	104180776	104333038	666	152263	ENSECAT00000023425	IGF1R	insulin like growth factor 1 receptor [Source:HGNC Symbol;Acc:HGNC:5465]
1	104360962	105423123	5865	1062162	ENSECAT00000000464,ENSECAT00000009260,ENSECAT00000010866,ENSECAT00000012278,ENSECAT00000012280,ENSECAT00000012254,ENSECAT00000005655,ENSECAT00000005699,ENSECAT00000021780,ENSECAT00000000317,ENSECAT00000005106,ENSECAT00000000726,ENSECAT00000000777	SYNM,TTC23,LRRC28,MEF2A,MEF2A,MEF2A,N/A,N/A,N/A,LYSMD4,N/A,ADAMTS17,ADAMTS17	synemin [Source:HGNC Symbol;Acc:HGNC:24466],tetratricopeptide repeat domain 23 [Source:HGNC Symbol;Acc:HGNC:25730],leucine rich repeat containing 28 [Source:HGNC Symbol;Acc:HGNC:28355],myocyte enhancer factor 2A [Source:HGNC Symbol;Acc:HGNC:6993],myocyte enhancer factor 2A [Source:HGNC Symbol;Acc:HGNC:6993],myocyte enhancer factor 2A [Source:HGNC Symbol;Acc:HGNC:6993],N/A,N/A,N/A,LysM domain cont…
1	107730639	108760456	8071	1029818	ENSECAT00000012704,ENSECAT00000016655,ENSECAT00000016581,ENSECAT00000001335,ENSECAT00000005846,ENSECAT00000006174,ENSECAT00000010745,ENSECAT00000010770,ENSECAT00000014703,ENSECAT00000000510,ENSECAT00000006432,ENSECAT00000009109,ENSECAT00000008800,ENSECAT00000028457,ENSECAT00000023215,ENSECAT00000023588	FAM189A1,APBA2,APBA2,AP002962.1,MCEE,MPHOSPH10,FAN1,FAN1,MTMR10,N/A,N/A,TRPM1,TRPM1,N/A,N/A,OTUD7A	family with sequence similarity 189 member A1 [Source:HGNC Symbol;Acc:HGNC:29075],amyloid beta precursor protein binding family A member 2 [Source:HGNC Symbol;Acc:HGNC:579],amyloid beta precursor protein binding family A member 2 [Source:HGNC Symbol;Acc:HGNC:579],N/A,methylmalonyl-CoA epimerase [Source:HGNC Symbol;Acc:HGNC:16732],M-phase phosphoprotein 10 [Source:HGNC Symbol;Acc:HGNC:7213],FANCD2…
1	111173712	111356901	1395	183190	ENSECAT00000015790	ATP10A	ATPase phospholipid transporting 10A (putative) [Source:HGNC Symbol;Acc:HGNC:13542]
1	111357315	111576014	1585	218700	ENSECAT00000023932	CT55	cancer/testis antigen 55 [Source:HGNC Symbol;Acc:HGNC:26047]
1	112297023	112476105	968	179083	ENSECAT00000006855,ENSECAT00000018776	GABRA5,N/A	gamma-aminobutyric acid type A receptor alpha5 subunit [Source:HGNC Symbol;Acc:HGNC:4079],N/A
1	112490891	112669757	1040	178867	ENSECAT00000004407,ENSECAT00000019025	N/A,N/A	N/A,N/A
1	115785876	115864706	489	78831	ENSECAT00000016292,ENSECAT00000009358	IDH3A,ACSBG1	isocitrate dehydrogenase 3 (NAD(+)) alpha [Source:HGNC Symbol;Acc:HGNC:5384],acyl-CoA synthetase bubblegum family member 1 [Source:HGNC Symbol;Acc:HGNC:29567]
1	115864837	116036998	1207	172162	ENSECAT00000025523,ENSECAT00000006322,ENSECAT00000001460,ENSECAT00000016732	DNAJA4,WDR61,N/A,CRABP1	DnaJ heat shock protein family (Hsp40) member A4 [Source:HGNC Symbol;Acc:HGNC:14885],WD repeat domain 61 [Source:HGNC Symbol;Acc:HGNC:30300],N/A,cellular retinoic acid binding protein 1 [Source:HGNC Symbol;Acc:HGNC:2338]
1	116408144	116598652	932	190509	ENSECAT00000006704,ENSECAT00000018602,ENSECAT00000028883	FBXO22,N/A,NRG4	F-box protein 22 [Source:HGNC Symbol;Acc:HGNC:13593],N/A,neuregulin 4 [Source:HGNC Symbol;Acc:HGNC:29862]
1	116870829	117058033	760	187205	ENSECAT00000016713,ENSECAT00000028952,ENSECAT00000017035,ENSECAT00000001691	SCAPER,SCAPER,N/A,N/A	S-phase cyclin A associated protein in the ER [Source:HGNC Symbol;Acc:HGNC:13081],S-phase cyclin A associated protein in the ER [Source:HGNC Symbol;Acc:HGNC:13081],N/A,N/A
1	117224574	117444895	954	220322	ENSECAT00000028952,ENSECAT00000018533,ENSECAT00000001738,ENSECAT00000017474,ENSECAT00000003925,ENSECAT00000003908	SCAPER,SCAPER,N/A,RCN2,PSTPIP1,PSTPIP1	S-phase cyclin A associated protein in the ER [Source:HGNC Symbol;Acc:HGNC:13081],S-phase cyclin A associated protein in the ER [Source:HGNC Symbol;Acc:HGNC:13081],N/A,reticulocalbin 2 [Source:HGNC Symbol;Acc:HGNC:9935],proline-serine-threonine phosphatase interacting protein 1 [Source:HGNC Symbol;Acc:HGNC:9580],proline-serine-threonine phosphatase interacting protein 1 [Source:HGNC Symbol;Acc:HG…
1	119648393	119689651	442	41259	ENSECAT00000025174	LOXL1	lysyl oxidase like 1 [Source:HGNC Symbol;Acc:HGNC:6665]
1	119767030	120047478	1867	280449	ENSECAT00000001480,ENSECAT00000004496,ENSECAT00000008566,ENSECAT00000019269	C15ORF59,CD276,NPTN,REC114	chromosome 15 open reading frame 59 [Source:HGNC Symbol;Acc:HGNC:33753],CD276 molecule [Source:HGNC Symbol;Acc:HGNC:19137],neuroplastin [Source:HGNC Symbol;Acc:HGNC:17867],REC114 meiotic recombination protein [Source:HGNC Symbol;Acc:HGNC:25065]
1	120354805	120468438	339	113634	ENSECAT00000026854,ENSECAT00000026833,ENSECAT00000026857,ENSECAT00000026822,ENSECAT00000020009,ENSECAT00000020546	NEO1,NEO1,NEO1,NEO1,N/A,N/A	neogenin 1 [Source:HGNC Symbol;Acc:HGNC:7754],neogenin 1 [Source:HGNC Symbol;Acc:HGNC:7754],neogenin 1 [Source:HGNC Symbol;Acc:HGNC:7754],neogenin 1 [Source:HGNC Symbol;Acc:HGNC:7754],N/A,N/A
1	120468534	121432931	4078	964398	ENSECAT00000021211,ENSECAT00000005301,ENSECAT00000021223,ENSECAT00000027515,ENSECAT00000021871,ENSECAT00000004208,ENSECAT00000015248,ENSECAT00000015447,ENSECAT00000020910,ENSECAT00000010733,ENSECAT00000012568,ENSECAT00000017472,ENSECAT00000008703,ENSECAT00000005403,ENSECAT00000015561,ENSECAT00000003690,ENSECAT00000017832,ENSECAT00000017899,ENSECAT00000005431,ENSECAT00000005495,ENSECAT00000005548,…	N/A,N/A,N/A,RNU6-38P,ADPGK,BBS4,N/A,N/A,ARIH1,TMEM202,RP11-106M3.2,HEXA,PARP6,PKM,N/A,GRAMD2,SENP8,MYO9A,MYO9A,N/A,N/A,N/A,N/A	N/A,N/A,N/A,RNA, U6 small nuclear 38, pseudogene [Source:HGNC Symbol;Acc:HGNC:34282],ADP dependent glucokinase [Source:HGNC Symbol;Acc:HGNC:25250],Bardet-Biedl syndrome 4 [Source:HGNC Symbol;Acc:HGNC:969],N/A,N/A,ariadne RBR E3 ubiquitin protein ligase 1 [Source:HGNC Symbol;Acc:HGNC:689],transmembrane protein 202 [Source:HGNC Symbol;Acc:HGNC:33733],N/A,hexosaminidase subunit alpha [Source:HGNC Sy…
1	121433038	121600359	830	167322	ENSECAT00000017832,ENSECAT00000017899,ENSECAT00000016125,ENSECAT00000024573	MYO9A,MYO9A,NR2E3,THSD4	myosin IXA [Source:HGNC Symbol;Acc:HGNC:7608],myosin IXA [Source:HGNC Symbol;Acc:HGNC:7608],nuclear receptor subfamily 2 group E member 3 [Source:HGNC Symbol;Acc:HGNC:7974],thrombospondin type 1 domain containing 4 [Source:HGNC Symbol;Acc:HGNC:25835]
1	121668712	121802451	835	133740	ENSECAT00000024573,ENSECAT00000005600	THSD4,N/A	thrombospondin type 1 domain containing 4 [Source:HGNC Symbol;Acc:HGNC:25835],N/A
1	122112185	122293775	679	181591	ENSECAT00000026212,ENSECAT00000014825	LRRC49,LARP6	leucine rich repeat containing 49 [Source:HGNC Symbol;Acc:HGNC:25965],La ribonucleoprotein domain family member 6 [Source:HGNC Symbol;Acc:HGNC:24012]
1	131087399	131176284	401	88886
1	135155464	135469041	931	313578	ENSECAT00000010394,ENSECAT00000013007,ENSECAT00000005868,ENSECAT00000013645	NEDD4,N/A,N/A,PRTG	neural precursor cell expressed, developmentally down-regulated 4, E3 ubiquitin protein ligase [Source:HGNC Symbol;Acc:HGNC:7727],N/A,N/A,protogenin [Source:HGNC Symbol;Acc:HGNC:26373]
1	137014854	137183967	419	169114	ENSECAT00000007545,ENSECAT00000007531	WDR72,WDR72	WD repeat domain 72 [Source:HGNC Symbol;Acc:HGNC:26790],WD repeat domain 72 [Source:HGNC Symbol;Acc:HGNC:26790]
1	140390657	140768863	800	378207	ENSECAT00000012768,ENSECAT00000014313,ENSECAT00000016288,ENSECAT00000018926,ENSECAT00000026695	DTWD1,FAM227B,FGF7,GALK2,COPS2	DTW domain containing 1 [Source:HGNC Symbol;Acc:HGNC:30926],family with sequence similarity 227 member B [Source:HGNC Symbol;Acc:HGNC:26543],fibroblast growth factor 7 [Source:HGNC Symbol;Acc:HGNC:3685],galactokinase 2 [Source:HGNC Symbol;Acc:HGNC:4119],COP9 signalosome subunit 2 [Source:HGNC Symbol;Acc:HGNC:30747]
1	143283928	143296311	92	12384
1	143952103	144586428	3138	634326	ENSECAT00000021739,ENSECAT00000012557,ENSECAT00000027850,ENSECAT00000012879,ENSECAT00000014879,ENSECAT00000019309,ENSECAT00000018044,ENSECAT00000018119,ENSECAT00000026134,ENSECAT00000009304,ENSECAT00000015499,ENSECAT00000019272,ENSECAT00000019276,ENSECAT00000005957,ENSECAT00000013595,ENSECAT00000014476,ENSECAT00000015013,ENSECAT00000019602,ENSECAT00000002028,ENSECAT00000001009,ENSECAT00000014198,…	SLC30A4,C15ORF48,N/A,SPATA5L1,GATM,SLC28A2,SHF,SHF,DUOX1,DUOXA1,DUOXA2,DUOX2,DUOX2,SORD,N/A,N/A,TERB2,TRIM69,N/A,B2M,PATL2,SPG11,SPG11	solute carrier family 30 member 4 [Source:HGNC Symbol;Acc:HGNC:11015],chromosome 15 open reading frame 48 [Source:HGNC Symbol;Acc:HGNC:29898],N/A,spermatogenesis associated 5 like 1 [Source:HGNC Symbol;Acc:HGNC:28762],glycine amidinotransferase [Source:HGNC Symbol;Acc:HGNC:4175],solute carrier family 28 member 2 [Source:HGNC Symbol;Acc:HGNC:11002],Src homology 2 domain containing F [Source:HGNC S…
1	144586629	144966440	1060	379812	ENSECAT00000029156,ENSECAT00000001341,ENSECAT00000008981,ENSECAT00000012708,ENSECAT00000017166,ENSECAT00000002140,ENSECAT00000004621,ENSECAT00000020028	SPG11,SPG11,EIF3J,CTDSPL2,CASC4,N/A,N/A,N/A	spastic paraplegia 11 (autosomal recessive) [Source:HGNC Symbol;Acc:HGNC:11226],spastic paraplegia 11 (autosomal recessive) [Source:HGNC Symbol;Acc:HGNC:11226],eukaryotic translation initiation factor 3 subunit J [Source:HGNC Symbol;Acc:HGNC:3270],CTD small phosphatase like 2 [Source:HGNC Symbol;Acc:HGNC:26936],cancer susceptibility candidate 4 [Source:HGNC Symbol;Acc:HGNC:24892],N/A,N/A,N/A
1	144967005	145282234	1392	315230	ENSECAT00000020593,ENSECAT00000021097,ENSECAT00000021071,ENSECAT00000021142,ENSECAT00000013392,ENSECAT00000014277,ENSECAT00000009147,ENSECAT00000010188	N/A,FRMD5,FRMD5,FRMD5,WDR76,MFAP1,HYPK,SERINC4	N/A,FERM domain containing 5 [Source:HGNC Symbol;Acc:HGNC:28214],FERM domain containing 5 [Source:HGNC Symbol;Acc:HGNC:28214],FERM domain containing 5 [Source:HGNC Symbol;Acc:HGNC:28214],WD repeat domain 76 [Source:HGNC Symbol;Acc:HGNC:25773],microfibrillar associated protein 1 [Source:HGNC Symbol;Acc:HGNC:7032],huntingtin interacting protein K [Source:HGNC Symbol;Acc:HGNC:18418],serine incorpora…
1	145285599	145845373	2443	559775	ENSECAT00000016653,ENSECAT00000021903,ENSECAT00000022144,ENSECAT00000022161,ENSECAT00000008870,ENSECAT00000010363,ENSECAT00000010350,ENSECAT00000024707,ENSECAT00000018332,ENSECAT00000018272,ENSECAT00000024263,ENSECAT00000029481,ENSECAT00000008063,ENSECAT00000008790,ENSECAT00000008867,ENSECAT00000007168,ENSECAT00000029805,ENSECAT00000012747,ENSECAT00000015206,ENSECAT00000015275,ENSECAT00000000390,…	ELL3,PDIA3,CATSPER2,CATSPER2,N/A,STRC,STRC,CKMT1A,CKMT1B,PPIP5K1,PPIP5K1,MAP1A,N/A,N/A,TP53BP1,TP53BP1,TUBGCP4,N/A,ZSCAN29,ADAL,ADAL,TGM7,TGM5,EPB42,CCNDBP1,TMEM62,N/A,N/A	elongation factor for RNA polymerase II 3 [Source:HGNC Symbol;Acc:HGNC:23113],protein disulfide isomerase family A member 3 [Source:HGNC Symbol;Acc:HGNC:4606],cation channel sperm associated 2 [Source:HGNC Symbol;Acc:HGNC:18810],cation channel sperm associated 2 [Source:HGNC Symbol;Acc:HGNC:18810],N/A,stereocilin [Source:HGNC Symbol;Acc:HGNC:16035],stereocilin [Source:HGNC Symbol;Acc:HGNC:16035],…
1	145845726	146539100	2975	693375	ENSECAT00000028008,ENSECAT00000013490,ENSECAT00000013510,ENSECAT00000013720,ENSECAT00000025875,ENSECAT00000004697,ENSECAT00000015746,ENSECAT00000015974,ENSECAT00000024489,ENSECAT00000007350,ENSECAT00000009600,ENSECAT00000020864,ENSECAT00000025152,ENSECAT00000012882,ENSECAT00000012886,ENSECAT00000026930	N/A,UBR1,UBR1,UBR1,TTBK2,N/A,N/A,CDAN1,STARD9,STARD9,SNAP23,LRRC57,ZNF106,CAPN3,CAPN3,GANC	N/A,ubiquitin protein ligase E3 component n-recognin 1 [Source:HGNC Symbol;Acc:HGNC:16808],ubiquitin protein ligase E3 component n-recognin 1 [Source:HGNC Symbol;Acc:HGNC:16808],ubiquitin protein ligase E3 component n-recognin 1 [Source:HGNC Symbol;Acc:HGNC:16808],tau tubulin kinase 2 [Source:HGNC Symbol;Acc:HGNC:19141],N/A,N/A,codanin 1 [Source:HGNC Symbol;Acc:HGNC:1713],StAR related lipid trans…
1	146850435	147218932	2133	368498	ENSECAT00000018492,ENSECAT00000013771,ENSECAT00000022649,ENSECAT00000009490,ENSECAT00000009498,ENSECAT00000009496,ENSECAT00000007089,ENSECAT00000019516,ENSECAT00000018930	EHD4,SPTBN5,PLA2G4B,JMJD7-PLA2G4B,MAPKBP1,MAPKBP1,MAPKBP1,MGA,TYRO3,RPAP1	EH domain containing 4 [Source:HGNC Symbol;Acc:HGNC:3245],spectrin beta, non-erythrocytic 5 [Source:HGNC Symbol;Acc:HGNC:15680],phospholipase A2 group IVB [Source:HGNC Symbol;Acc:HGNC:9036],JMJD7-PLA2G4B readthrough [Source:HGNC Symbol;Acc:HGNC:34449],mitogen-activated protein kinase binding protein 1 [Source:HGNC Symbol;Acc:HGNC:29536],mitogen-activated protein kinase binding protein 1 [Source:H…
1	155566727	155789709	255	222983	ENSECAT00000006712,ENSECAT00000006737,ENSECAT00000006759,ENSECAT00000006772,ENSECAT00000006782,ENSECAT00000002056,ENSECAT00000006789,ENSECAT00000006820,ENSECAT00000006843,ENSECAT00000006898	N/A,N/A,N/A,N/A,N/A,N/A,N/A,N/A,N/A,N/A	N/A,N/A,N/A,N/A,N/A,N/A,N/A,N/A,N/A,N/A
1	156687174	157195603	2746	508430	ENSECAT00000006263,ENSECAT00000006465,ENSECAT00000006494,ENSECAT00000006563,ENSECAT00000012069,ENSECAT00000006591,ENSECAT00000012518,ENSECAT00000006640,ENSECAT00000006656,ENSECAT00000006676,ENSECAT00000006689,ENSECAT00000006722,ENSECAT00000006770,ENSECAT00000006787,ENSECAT00000012642,ENSECAT00000006813,ENSECAT00000006842,ENSECAT00000012713,ENSECAT00000006857,ENSECAT00000006954,ENSECAT00000007108,…	OR4K2,N/A,N/A,OR4N2,N/A,OR4M1,OR4M2,N/A,RP11-294C11.1,N/A,N/A,TLR5,N/A,N/A,N/A,N/A,OR11G2,N/A,OR11H7,N/A,N/A,N/A,OR11H6,OR11H7,N/A,OR11H4,N/A,TTC5,CCNB1IP1,SNORA79,SNORD126,N/A,PARP2,RNU6-1265P,TEP1	olfactory receptor family 4 subfamily K member 2 [Source:HGNC Symbol;Acc:HGNC:14728],N/A,N/A,olfactory receptor family 4 subfamily N member 2 [Source:HGNC Symbol;Acc:HGNC:14742],N/A,olfactory receptor family 4 subfamily M member 1 [Source:HGNC Symbol;Acc:HGNC:14735],olfactory receptor family 4 subfamily M member 2 [Source:HGNC Symbol;Acc:HGNC:15373],N/A,N/A,N/A,N/A,toll like receptor 5 [Source:HG…
1	158452635	158620871	979	168237	ENSECAT00000026698,ENSECAT00000026726,ENSECAT00000026732,ENSECAT00000026745,ENSECAT00000002450,ENSECAT00000005289,ENSECAT00000005896,ENSECAT00000005919	TRAV3,TRAV4,TRAV13-2,TRAV13-1,TRAV14DV4,TRAV9-2,N/A,N/A,TRAV8-6,TRAV8-2,TRAV8-4	T cell receptor alpha variable 3 (gene/pseudogene) [Source:HGNC Symbol;Acc:HGNC:12128],T cell receptor alpha variable 4 [Source:HGNC Symbol;Acc:HGNC:12140],T cell receptor alpha variable 13-2 [Source:HGNC Symbol;Acc:HGNC:12109],T cell receptor alpha variable 13-1 [Source:HGNC Symbol;Acc:HGNC:12108],T cell receptor alpha variable 14/delta variable 4 [Source:HGNC Symbol;Acc:HGNC:12110],T cell recep…
1	158820978	158987457	129	166480	ENSECAT00000012994,ENSECAT00000013165,ENSECAT00000014264,ENSECAT00000015793,ENSECAT00000015915	N/A,TRAV26-2,TRAV26-2,TRAV20,TRAV21	N/A,T cell receptor alpha variable 26-2 [Source:HGNC Symbol;Acc:HGNC:12124],T cell receptor alpha variable 26-2 [Source:HGNC Symbol;Acc:HGNC:12124],T cell receptor alpha variable 20 [Source:HGNC Symbol;Acc:HGNC:12117],T cell receptor alpha variable 21 [Source:HGNC Symbol;Acc:HGNC:12118]
1	166107235	166286408	447	179174
1	168019455	168194338	477	174884	ENSECAT00000022357,ENSECAT00000005627	G2E3,SCFD1	G2/M-phase specific E3 ubiquitin protein ligase [Source:HGNC Symbol;Acc:HGNC:20338],sec1 family domain containing 1 [Source:HGNC Symbol;Acc:HGNC:20726]
1	169201291	169356140	608	154850	ENSECAT00000018331,ENSECAT00000028026,ENSECAT00000027870	ARHGAP5,RNU6-8,RNU6-8	Rho GTPase activating protein 5 [Source:HGNC Symbol;Acc:HGNC:675],RNA, U6 small nuclear 8 [Source:HGNC Symbol;Acc:HGNC:34285],RNA, U6 small nuclear 8 [Source:HGNC Symbol;Acc:HGNC:34285]
1	175046890	175198296	607	151407	ENSECAT00000007843,ENSECAT00000012263,ENSECAT00000012541,ENSECAT00000018210,ENSECAT00000018236	GEMIN2,TRAPPC6B,PNN,CTAGE8,CTAGE1,CTAGE4,CTAGE6,CTAGE15,CTAGE5,RP11-407N17.3,CTAGE9,CTAGE8,CTAGE4,CTAGE1,CTAGE6,CTAGE15,CTAGE5,RP11-407N17.3,CTAGE9	gem nuclear organelle associated protein 2 [Source:HGNC Symbol;Acc:HGNC:10884],trafficking protein particle complex 6B [Source:HGNC Symbol;Acc:HGNC:23066],pinin, desmosome associated protein [Source:HGNC Symbol;Acc:HGNC:9162],CTAGE family member 8 [Source:HGNC Symbol;Acc:HGNC:37294],cutaneous T-cell lymphoma-associated antigen 1 [Source:HGNC Symbol;Acc:HGNC:24346],CTAGE family member 4 [Source:HG…
1	181929056	182115577	1392	186522
2	8740934	8917655	1330	176722	ENSECAT00000023729,ENSECAT00000023910	DMRTA2,ELAVL4	DMRT like family A2 [Source:HGNC Symbol;Acc:HGNC:13908],ELAV like RNA binding protein 4 [Source:HGNC Symbol;Acc:HGNC:3315]
2	29787109	29941924	1178	154816	ENSECAT00000020739,ENSECAT00000003215,ENSECAT00000014069	LDLRAP1,TMEM57,RHCE,RHD	low density lipoprotein receptor adaptor protein 1 [Source:HGNC Symbol;Acc:HGNC:18640],transmembrane protein 57 [Source:HGNC Symbol;Acc:HGNC:25572],Rh blood group CcEe antigens [Source:HGNC Symbol;Acc:HGNC:10008],Rh blood group D antigen [Source:HGNC Symbol;Acc:HGNC:10009]
2	29956108	29956348	2	241	ENSECAT00000014069	RHCE,RHD	Rh blood group CcEe antigens [Source:HGNC Symbol;Acc:HGNC:10008],Rh blood group D antigen [Source:HGNC Symbol;Acc:HGNC:10009]
2	30068927	30506061	3628	437135	ENSECAT00000008844,ENSECAT00000029663,ENSECAT00000015100,ENSECAT00000017238,ENSECAT00000028857	N/A,RNU6-763P,RUNX3,CLIC4,SRRM1	N/A,RNA, U6 small nuclear 763, pseudogene [Source:HGNC Symbol;Acc:HGNC:47726],runt related transcription factor 3 [Source:HGNC Symbol;Acc:HGNC:10473],chloride intracellular channel 4 [Source:HGNC Symbol;Acc:HGNC:13518],serine and arginine repetitive matrix 1 [Source:HGNC Symbol;Acc:HGNC:16638]
2	40233698	40404729	856	171032	ENSECAT00000015854,ENSECAT00000017925,ENSECAT00000017852,ENSECAT00000011205,ENSECAT00000012821	UBIAD1,MTOR,MTOR,ANGPTL7,EXOSC10	UbiA prenyltransferase domain containing 1 [Source:HGNC Symbol;Acc:HGNC:30791],mechanistic target of rapamycin [Source:HGNC Symbol;Acc:HGNC:3942],mechanistic target of rapamycin [Source:HGNC Symbol;Acc:HGNC:3942],angiopoietin like 7 [Source:HGNC Symbol;Acc:HGNC:24078],exosome component 10 [Source:HGNC Symbol;Acc:HGNC:9138]
2	75733159	75792141	142	58983	ENSECAT00000013185,ENSECAT00000029151,ENSECAT00000014575	ETFDH,C4ORF46,RXFP1	electron transfer flavoprotein dehydrogenase [Source:HGNC Symbol;Acc:HGNC:3483],chromosome 4 open reading frame 46 [Source:HGNC Symbol;Acc:HGNC:27320],relaxin/insulin like family peptide receptor 1 [Source:HGNC Symbol;Acc:HGNC:19718]
2	81180567	81344552	290	163986	ENSECAT00000024328	FBXW7	F-box and WD repeat domain containing 7 [Source:HGNC Symbol;Acc:HGNC:16712]
2	82844715	83063710	367	218996	ENSECAT00000028950,ENSECAT00000011728,ENSECAT00000004920,ENSECAT00000014896,ENSECAT00000027918	LRBA,LRBA,MAB21L2,LRBA,N/A	LPS responsive beige-like anchor protein [Source:HGNC Symbol;Acc:HGNC:1742],LPS responsive beige-like anchor protein [Source:HGNC Symbol;Acc:HGNC:1742],mab-21 like 2 [Source:HGNC Symbol;Acc:HGNC:6758],LPS responsive beige-like anchor protein [Source:HGNC Symbol;Acc:HGNC:1742],N/A
2	88383449	88557987	647	174539	ENSECAT00000026386,ENSECAT00000006248,ENSECAT00000008866	FREM3,SMARCA5,GAB1	FRAS1 related extracellular matrix 3 [Source:HGNC Symbol;Acc:HGNC:25172],SWI/SNF related, matrix associated, actin dependent regulator of chromatin, subfamily a, member 5 [Source:HGNC Symbol;Acc:HGNC:11101],GRB2 associated binding protein 1 [Source:HGNC Symbol;Acc:HGNC:4066]
2	111368229	111418593	117	50365
2	117346178	117565646	1937	219469	ENSECAT00000021256,ENSECAT00000021610,ENSECAT00000022814,ENSECAT00000023042	LEF1,HADH,CYP2U1,SGMS2	lymphoid enhancer binding factor 1 [Source:HGNC Symbol;Acc:HGNC:6551],hydroxyacyl-CoA dehydrogenase [Source:HGNC Symbol;Acc:HGNC:4799],cytochrome P450 family 2 subfamily U member 1 [Source:HGNC Symbol;Acc:HGNC:20582],sphingomyelin synthase 2 [Source:HGNC Symbol;Acc:HGNC:28395]
2	117565802	117785849	1680	220048	ENSECAT00000002558,ENSECAT00000023500	N/A,PAPSS1	N/A,3'-phosphoadenosine 5'-phosphosulfate synthase 1 [Source:HGNC Symbol;Acc:HGNC:8603]
2	117787466	118302833	3306	515368	ENSECAT00000023999,ENSECAT00000029396,ENSECAT00000000696	N/A,N/A,DKK2	N/A,N/A,dickkopf WNT signaling pathway inhibitor 2 [Source:HGNC Symbol;Acc:HGNC:2892]
2	119048601	119238372	1212	189772	ENSECAT00000010096,ENSECAT00000011363,ENSECAT00000011531	GSTCD,INTS12,N/A	glutathione S-transferase C-terminal domain containing [Source:HGNC Symbol;Acc:HGNC:25806],integrator complex subunit 12 [Source:HGNC Symbol;Acc:HGNC:25067],N/A
2	119618319	119917714	2338	299396
3	28050730	28229475	1858	178746
3	28452754	28554100	1019	101347	ENSECAT00000019921,ENSECAT00000020395	DYNLRB2,CDYL2	dynein light chain roadblock-type 2 [Source:HGNC Symbol;Acc:HGNC:15467],chromodomain Y-like 2 [Source:HGNC Symbol;Acc:HGNC:23030]
3	38209171	38324656	690	115486
3	40307270	40489414	657	182145	ENSECAT00000018959,ENSECAT00000020346,ENSECAT00000029175,ENSECAT00000006865	METAP1,N/A,N/A,EIF4E	methionyl aminopeptidase 1 [Source:HGNC Symbol;Acc:HGNC:15789],N/A,N/A,eukaryotic translation initiation factor 4E [Source:HGNC Symbol;Acc:HGNC:3287]
3	40556738	40676691	839	119954	ENSECAT00000027778,ENSECAT00000014831	N/A,TSPAN5	N/A,tetraspanin 5 [Source:HGNC Symbol;Acc:HGNC:17753]
3	53895948	54105135	869	209188	ENSECAT00000015211,ENSECAT00000015699,ENSECAT00000016264,ENSECAT00000009353	N/A,PLAC8,COPS4,LIN54	N/A,placenta specific 8 [Source:HGNC Symbol;Acc:HGNC:19254],COP9 signalosome subunit 4 [Source:HGNC Symbol;Acc:HGNC:16702],lin-54 DREAM MuvB core complex component [Source:HGNC Symbol;Acc:HGNC:25397]
3	54994982	55074228	498	79247
3	58495123	58563335	137	68213	ENSECAT00000028455	RNU6-574P	RNA, U6 small nuclear 574, pseudogene [Source:HGNC Symbol;Acc:HGNC:47537]
3	66445233	66653542	642	208310	ENSECAT00000019311,ENSECAT00000019849,ENSECAT00000019810,ENSECAT00000027582,ENSECAT00000025565	N/A,YTHDC1,YTHDC1,RNU6-741P,TMPRSS11E	N/A,YTH domain containing 1 [Source:HGNC Symbol;Acc:HGNC:30626],YTH domain containing 1 [Source:HGNC Symbol;Acc:HGNC:30626],RNA, U6 small nuclear 741, pseudogene [Source:HGNC Symbol;Acc:HGNC:47704],transmembrane protease, serine 11E [Source:HGNC Symbol;Acc:HGNC:24465]
3	66653602	66656564	9	2963
3	66656663	66973527	885	316865	ENSECAT00000025957,ENSECAT00000026466,ENSECAT00000006723,ENSECAT00000008748,ENSECAT00000009635	TMPRSS11B,N/A,TMPRSS11F,N/A,TMPRSS11A	transmembrane protease, serine 11B [Source:HGNC Symbol;Acc:HGNC:25398],N/A,transmembrane protease, serine 11F [Source:HGNC Symbol;Acc:HGNC:29994],N/A,transmembrane protease, serine 11A [Source:HGNC Symbol;Acc:HGNC:27954]
3	74019449	74083772	136	64324
3	78594110	78713522	738	119413	ENSECAT00000018133	LNX1	ligand of numb-protein X 1 [Source:HGNC Symbol;Acc:HGNC:6657]
3	80173851	80344793	520	170943	ENSECAT00000026963,ENSECAT00000027145,ENSECAT00000027142	OCIAD1,FRYL,FRYL	OCIA domain containing 1 [Source:HGNC Symbol;Acc:HGNC:16074],FRY like transcription coactivator [Source:HGNC Symbol;Acc:HGNC:29127],FRY like transcription coactivator [Source:HGNC Symbol;Acc:HGNC:29127]
3	82366626	82566757	419	200132	ENSECAT00000002539,ENSECAT00000011919	GABRA2,GABRG1	gamma-aminobutyric acid type A receptor alpha2 subunit [Source:HGNC Symbol;Acc:HGNC:4076],gamma-aminobutyric acid type A receptor gamma1 subunit [Source:HGNC Symbol;Acc:HGNC:4086]
3	103649513	103840875	492	191363	ENSECAT00000026752	SLIT2	slit guidance ligand 2 [Source:HGNC Symbol;Acc:HGNC:11086]
3	104817507	104992263	792	174757
3	105869532	107371773	12759	1502242	ENSECAT00000014455,ENSECAT00000014438,ENSECAT00000018409,ENSECAT00000019690,ENSECAT00000005371,ENSECAT00000005652,ENSECAT00000028809,ENSECAT00000008852,ENSECAT00000029812,ENSECAT00000011863,ENSECAT00000014789,ENSECAT00000029662	FAM184B,FAM184B,MED28,LAP3,CLRN2,QDPR,N/A,LDB2,N/A,TAPT1,PROM1,N/A	family with sequence similarity 184 member B [Source:HGNC Symbol;Acc:HGNC:29235],family with sequence similarity 184 member B [Source:HGNC Symbol;Acc:HGNC:29235],mediator complex subunit 28 [Source:HGNC Symbol;Acc:HGNC:24628],leucine aminopeptidase 3 [Source:HGNC Symbol;Acc:HGNC:18449],clarin 2 [Source:HGNC Symbol;Acc:HGNC:33939],quinoid dihydropteridine reductase [Source:HGNC Symbol;Acc:HGNC:975…
3	107609465	109014319	8277	1404855	ENSECAT00000025087,ENSECAT00000026092,ENSECAT00000026208,ENSECAT00000027110,ENSECAT00000002309,ENSECAT00000027126,ENSECAT00000027124,ENSECAT00000008079,ENSECAT00000008984	BST1,FAM200B,FBXL5,N/A,N/A,CC2D2A,CC2D2A,C1QTNF7,CPEB2	bone marrow stromal cell antigen 1 [Source:HGNC Symbol;Acc:HGNC:1118],family with sequence similarity 200 member B [Source:HGNC Symbol;Acc:HGNC:27740],F-box and leucine rich repeat protein 5 [Source:HGNC Symbol;Acc:HGNC:13602],N/A,N/A,coiled-coil and C2 domain containing 2A [Source:HGNC Symbol;Acc:HGNC:29253],coiled-coil and C2 domain containing 2A [Source:HGNC Symbol;Acc:HGNC:29253],C1q and tumo…
4	5095560	5516751	2978	421192	ENSECAT00000017088,ENSECAT00000017101,ENSECAT00000017656,ENSECAT00000017665,ENSECAT00000018531,ENSECAT00000011176	LHFPL3,LHFPL3,N/A,N/A,KMT2E,SRPK2	lipoma HMGIC fusion partner-like 3 [Source:HGNC Symbol;Acc:HGNC:6589],lipoma HMGIC fusion partner-like 3 [Source:HGNC Symbol;Acc:HGNC:6589],N/A,N/A,lysine methyltransferase 2E [Source:HGNC Symbol;Acc:HGNC:18541],SRSF protein kinase 2 [Source:HGNC Symbol;Acc:HGNC:11306]
4	41555779	41742021	403	186243	ENSECAT00000009647	GLCCI1	glucocorticoid induced 1 [Source:HGNC Symbol;Acc:HGNC:18713]
4	46285620	46475940	468	190321	ENSECAT00000002164	N/A	N/A
4	48827886	48911962	145	84077
4	51643785	51826715	535	182931	ENSECAT00000015196,ENSECAT00000016736,ENSECAT00000017992,ENSECAT00000018260	TWISTNB,TMEM196,N/A,N/A	TWIST neighbor [Source:HGNC Symbol;Acc:HGNC:18027],transmembrane protein 196 [Source:HGNC Symbol;Acc:HGNC:22431],N/A,N/A
4	52005715	52175495	426	169781	ENSECAT00000018347	MACC1	MACC1, MET transcriptional regulator [Source:HGNC Symbol;Acc:HGNC:30215]
4	69055685	69289875	637	234191	ENSECAT00000016081	LRRN3	leucine rich repeat neuronal 3 [Source:HGNC Symbol;Acc:HGNC:17200]
4	72118266	72343465	689	225200	ENSECAT00000014319	MDFIC	MyoD family inhibitor domain containing [Source:HGNC Symbol;Acc:HGNC:28870]
4	76580021	76735328	380	155308	ENSECAT00000002546	KCND2	potassium voltage-gated channel subfamily D member 2 [Source:HGNC Symbol;Acc:HGNC:6238]
4	84936050	85097041	427	160992	ENSECAT00000021457,ENSECAT00000017459,ENSECAT00000023423,ENSECAT00000028273,ENSECAT00000014942	CPA5,CEP41,MEST,N/A,COPG2	carboxypeptidase A5 [Source:HGNC Symbol;Acc:HGNC:15722],centrosomal protein 41 [Source:HGNC Symbol;Acc:HGNC:12370],mesoderm specific transcript [Source:HGNC Symbol;Acc:HGNC:7028],N/A,coatomer protein complex subunit gamma 2 [Source:HGNC Symbol;Acc:HGNC:2237]
5	15676819	15973132	1347	296314	ENSECAT00000024113,ENSECAT00000028354,ENSECAT00000028161,ENSECAT00000007777,ENSECAT00000025442,ENSECAT00000029376,ENSECAT00000007790	SMC4,N/A,N/A,TRIM59,KPNA4,SCARNA7,ARL14	structural maintenance of chromosomes 4 [Source:HGNC Symbol;Acc:HGNC:14013],N/A,N/A,tripartite motif containing 59 [Source:HGNC Symbol;Acc:HGNC:30834],karyopherin subunit alpha 4 [Source:HGNC Symbol;Acc:HGNC:6397],small Cajal body-specific RNA 7 [Source:HGNC Symbol;Acc:HGNC:32563],ADP ribosylation factor like GTPase 14 [Source:HGNC Symbol;Acc:HGNC:22974]
5	17462916	17615652	388	152737	ENSECAT00000008540	CEP350	centrosomal protein 350 [Source:HGNC Symbol;Acc:HGNC:24238]
5	26343830	26621047	1285	277218	ENSECAT00000007987,ENSECAT00000002855,ENSECAT00000012463,ENSECAT00000006001,ENSECAT00000020321	PPP2R5A,N/A,DTL,N/A,INTS7	protein phosphatase 2 regulatory subunit B'alpha [Source:HGNC Symbol;Acc:HGNC:9309],N/A,denticleless E3 ubiquitin protein ligase homolog [Source:HGNC Symbol;Acc:HGNC:30288],N/A,integrator complex subunit 7 [Source:HGNC Symbol;Acc:HGNC:24484]
5	42336472	42578900	423	242429	ENSECAT00000028824,ENSECAT00000009220,ENSECAT00000017227,ENSECAT00000019710	HCN3,MSTO1,DAP3,ASH1L	hyperpolarization activated cyclic nucleotide gated potassium channel 3 [Source:HGNC Symbol;Acc:HGNC:19183],misato 1, mitochondrial distribution and morphology regulator [Source:HGNC Symbol;Acc:HGNC:29678],death associated protein 3 [Source:HGNC Symbol;Acc:HGNC:2673],ASH1 like histone lysine methyltransferase [Source:HGNC Symbol;Acc:HGNC:19088]
5	68965487	68994585	134	29099
5	72693469	72737486	142	44018	ENSECAT00000015834,ENSECAT00000017136,ENSECAT00000016985	EPHX4,BRDT,BRDT	epoxide hydrolase 4 [Source:HGNC Symbol;Acc:HGNC:23758],bromodomain testis associated [Source:HGNC Symbol;Acc:HGNC:1105],bromodomain testis associated [Source:HGNC Symbol;Acc:HGNC:1105]
5	82695384	82892353	524	196970	ENSECAT00000005676	N/A	N/A
6	6321387	6492613	1689	171227	ENSECAT00000007391,ENSECAT00000008039,ENSECAT00000012437	Mar-04,SMARCAL1,RPL37A	membrane associated ring-CH-type finger 4 [Source:HGNC Symbol;Acc:HGNC:29269],SWI/SNF related, matrix associated, actin dependent regulator of chromatin, subfamily a like 1 [Source:HGNC Symbol;Acc:HGNC:11102],ribosomal protein L37a [Source:HGNC Symbol;Acc:HGNC:10348]
6	10005292	10172304	893	167013	ENSECAT00000006769	N/A	N/A
6	19164647	19164702	10	56
6	19164840	19428470	1042	263631	ENSECAT00000027431,ENSECAT00000025238	SNORA62,DIS3L2	Small nucleolar RNA SNORA62/SNORA6 family [Source:RFAM;Acc:RF00091],DIS3 like 3'-5' exoribonuclease 2 [Source:HGNC Symbol;Acc:HGNC:28648]
6	20226137	20284915	504	58779	ENSECAT00000015852,ENSECAT00000018625	SAG,DGKD	S-antigen visual arrestin [Source:HGNC Symbol;Acc:HGNC:10521],diacylglycerol kinase delta [Source:HGNC Symbol;Acc:HGNC:2851]
6	20284985	20439239	1334	154255	ENSECAT00000018625,ENSECAT00000014364	DGKD,USP40	diacylglycerol kinase delta [Source:HGNC Symbol;Acc:HGNC:2851],ubiquitin specific peptidase 40 [Source:HGNC Symbol;Acc:HGNC:20069]
6	44551283	44694379	458	143097
6	45754905	45779332	180	24428
6	49510886	49556875	110	45990	ENSECAT00000014866	SOX5	SRY-box 5 [Source:HGNC Symbol;Acc:HGNC:11201]
6	60930023	61000990	183	70968	ENSECAT00000012553	YAF2	YY1 associated factor 2 [Source:HGNC Symbol;Acc:HGNC:17363]
6	61963449	62206324	682	242876	ENSECAT00000022950	ADAMTS20	ADAM metallopeptidase with thrombospondin type 1 motif 20 [Source:HGNC Symbol;Acc:HGNC:17178]
6	70580659	70957366	1603	376708	ENSECAT00000025888,ENSECAT00000025895,ENSECAT00000026817,ENSECAT00000026847,ENSECAT00000026853,ENSECAT00000026955,ENSECAT00000028373,ENSECAT00000000599,ENSECAT00000000759,ENSECAT00000003767,ENSECAT00000004024,ENSECAT00000027619,ENSECAT00000004428	CALCOCO1,CALCOCO1,HOXC13,HOXC12,HOXC11,HOXC10,N/A,HOXC9,HOXC8,HOXC6,HOXC5,N/A,HOXC4	calcium binding and coiled-coil domain 1 [Source:HGNC Symbol;Acc:HGNC:29306],calcium binding and coiled-coil domain 1 [Source:HGNC Symbol;Acc:HGNC:29306],homeobox C13 [Source:HGNC Symbol;Acc:HGNC:5125],homeobox C12 [Source:HGNC Symbol;Acc:HGNC:5124],homeobox C11 [Source:HGNC Symbol;Acc:HGNC:5123],homeobox C10 [Source:HGNC Symbol;Acc:HGNC:5122],N/A,homeobox C9 [Source:HGNC Symbol;Acc:HGNC:5130],ho…
6	72034952	72394973	132	360022	ENSECAT00000005467,ENSECAT00000005913,ENSECAT00000005926,ENSECAT00000005971,ENSECAT00000006004,ENSECAT00000006050,ENSECAT00000006088,ENSECAT00000006104,ENSECAT00000003400,ENSECAT00000003476,ENSECAT00000010250,ENSECAT00000003507,ENSECAT00000003618,ENSECAT00000003665,ENSECAT00000003697,ENSECAT00000003735,ENSECAT00000003786,ENSECAT00000003881	N/A,OR6C1,OR6C74,N/A,OR6C65,N/A,OR6C68,N/A,N/A,N/A,N/A,N/A,OR6C2,OR6C76,N/A,OR6C3,OR6C1,N/A	N/A,olfactory receptor family 6 subfamily C member 1 [Source:HGNC Symbol;Acc:HGNC:8355],olfactory receptor family 6 subfamily C member 74 [Source:HGNC Symbol;Acc:HGNC:31303],N/A,olfactory receptor family 6 subfamily C member 65 [Source:HGNC Symbol;Acc:HGNC:31295],N/A,olfactory receptor family 6 subfamily C member 68 [Source:HGNC Symbol;Acc:HGNC:31297],N/A,N/A,N/A,N/A,N/A,olfactory receptor family…
6	76854397	76903611	139	49215	ENSECAT00000023376	SLC16A7	solute carrier family 16 member 7 [Source:HGNC Symbol;Acc:HGNC:10928]
6	77667929	77725518	116	57590
6	80889894	82008117	6167	1118224	ENSECAT00000005028,ENSECAT00000005368,ENSECAT00000005482,ENSECAT00000029138,ENSECAT00000029651,ENSECAT00000028350,ENSECAT00000028772,ENSECAT00000005793,ENSECAT00000006926,ENSECAT00000029063,ENSECAT00000000798,ENSECAT00000007687,ENSECAT00000009148,ENSECAT00000009146,ENSECAT00000009142,ENSECAT00000000815	MSRB3,N/A,LEMD3,HMGA2,SNORD61,N/A,RNA5SP362,LLPH,RP11-745O10.4,TMBIM4,IRAK3,N/A,HELB,GRIP1,GRIP1,GRIP1,N/A	methionine sulfoxide reductase B3 [Source:HGNC Symbol;Acc:HGNC:27375],N/A,LEM domain containing 3 [Source:HGNC Symbol;Acc:HGNC:28887],high mobility group AT-hook 2 [Source:HGNC Symbol;Acc:HGNC:5009],small nucleolar RNA, C/D box 61 [Source:HGNC Symbol;Acc:HGNC:10218],N/A,RNA, 5S ribosomal pseudogene 362 [Source:HGNC Symbol;Acc:HGNC:43262],LLP homolog, long-term synaptic facilitation [Source:HGNC S…
6	82492099	82705203	1762	213105	ENSECAT00000014335	CAND1	cullin associated and neddylation dissociated 1 [Source:HGNC Symbol;Acc:HGNC:30688]
6	84424553	84719011	3212	294459	ENSECAT00000021508,ENSECAT00000022053,ENSECAT00000022111,ENSECAT00000022374,ENSECAT00000023276	FRS2,CCT2,N/A,BEST3,AC025263.3	fibroblast growth factor receptor substrate 2 [Source:HGNC Symbol;Acc:HGNC:16971],chaperonin containing TCP1 subunit 2 [Source:HGNC Symbol;Acc:HGNC:1615],N/A,bestrophin 3 [Source:HGNC Symbol;Acc:HGNC:17105],N/A
7	6295923	6440016	523	144094	ENSECAT00000019196,ENSECAT00000019087	SESN3,SESN3	sestrin 3 [Source:HGNC Symbol;Acc:HGNC:23060],sestrin 3 [Source:HGNC Symbol;Acc:HGNC:23060]
7	7506339	7686123	712	179785
7	10029127	10188658	476	159532	ENSECAT00000001108,ENSECAT00000002914,ENSECAT00000003060	CNTN5,N/A,N/A	contactin 5 [Source:HGNC Symbol;Acc:HGNC:2175],N/A,N/A
7	10292312	10306909	10	14598	ENSECAT00000001108	CNTN5	contactin 5 [Source:HGNC Symbol;Acc:HGNC:2175]
7	11856700	12044646	547	187947	ENSECAT00000021299,ENSECAT00000022359,ENSECAT00000000602	N/A,ANGPTL5,CEP126	N/A,angiopoietin like 5 [Source:HGNC Symbol;Acc:HGNC:19705],centrosomal protein 126 [Source:HGNC Symbol;Acc:HGNC:29264]
7	15496861	15591781	375	94921	ENSECAT00000011927,ENSECAT00000012556,ENSECAT00000013259,ENSECAT00000013638	N/A,N/A,KBTBD3,AASDHPPT	N/A,N/A,kelch repeat and BTB domain containing 3 [Source:HGNC Symbol;Acc:HGNC:22934],aminoadipate-semialdehyde dehydrogenase-phosphopantetheinyl transferase [Source:HGNC Symbol;Acc:HGNC:14235]
7	25152521	25163138	65	10618
7	25163158	25346388	1185	183231	ENSECAT00000019425,ENSECAT00000022622,ENSECAT00000023226,ENSECAT00000011714,ENSECAT00000019458,ENSECAT00000010755,ENSECAT00000013263,ENSECAT00000025639	PAFAH1B2,AP002962.1,SIDT2,TAGLN,PCSK7,RNF214,BACE1,CEP164	platelet activating factor acetylhydrolase 1b catalytic subunit 2 [Source:HGNC Symbol;Acc:HGNC:8575],N/A,SID1 transmembrane family member 2 [Source:HGNC Symbol;Acc:HGNC:24272],transgelin [Source:HGNC Symbol;Acc:HGNC:11553],proprotein convertase subtilisin/kexin type 7 [Source:HGNC Symbol;Acc:HGNC:8748],ring finger protein 214 [Source:HGNC Symbol;Acc:HGNC:25335],beta-secretase 1 [Source:HGNC Symbo…
7	25707035	25855048	1495	148014	ENSECAT00000006029,ENSECAT00000026001,ENSECAT00000000664,ENSECAT00000011769	DSCAML1,FXYD2,FXYD6,TMPRSS13	DS cell adhesion molecule like 1 [Source:HGNC Symbol;Acc:HGNC:14656],FXYD domain containing ion transport regulator 2 [Source:HGNC Symbol;Acc:HGNC:4026],FXYD domain containing ion transport regulator 6 [Source:HGNC Symbol;Acc:HGNC:4030],transmembrane protease, serine 13 [Source:HGNC Symbol;Acc:HGNC:29808]
7	28473054	28656514	1119	183461	ENSECAT00000019361,ENSECAT00000013592,ENSECAT00000017171	GRIK4,TBCEL,TECTA	glutamate ionotropic receptor kainate type subunit 4 [Source:HGNC Symbol;Acc:HGNC:4582],tubulin folding cofactor E like [Source:HGNC Symbol;Acc:HGNC:28115],tectorin alpha [Source:HGNC Symbol;Acc:HGNC:11720]
7	34375201	34618806	1884	243606	ENSECAT00000019524,ENSECAT00000019553,ENSECAT00000021656,ENSECAT00000006354,ENSECAT00000021703	N/A,PATE1,PATE2,N/A,VPREB1	N/A,prostate and testis expressed 1 [Source:HGNC Symbol;Acc:HGNC:24664],prostate and testis expressed 2 [Source:HGNC Symbol;Acc:HGNC:32249],N/A,pre-B lymphocyte 1 [Source:HGNC Symbol;Acc:HGNC:12709]
7	41117807	41720595	4211	602789	ENSECAT00000010847,ENSECAT00000011604	N/A,N/A	N/A,N/A
7	41723014	41967834	1923	244821
7	41968111	42028620	400	60510	ENSECAT00000003430,ENSECAT00000002940,ENSECAT00000029009	N/A,N/A,SPATA19	N/A,N/A,spermatogenesis associated 19 [Source:HGNC Symbol;Acc:HGNC:30614]
7	42212178	42403608	786	191431	ENSECAT00000016432,ENSECAT00000019679,ENSECAT00000025153,ENSECAT00000002020,ENSECAT00000011541	JAM3,NCAPD3,VPS26B,THYN1,ACAD8	junctional adhesion molecule 3 [Source:HGNC Symbol;Acc:HGNC:15532],non-SMC condensin II complex subunit D3 [Source:HGNC Symbol;Acc:HGNC:28952],VPS26, retromer complex component B [Source:HGNC Symbol;Acc:HGNC:28119],thymocyte nuclear protein 1 [Source:HGNC Symbol;Acc:HGNC:29560],acyl-CoA dehydrogenase family member 8 [Source:HGNC Symbol;Acc:HGNC:87]
7	44817281	44973027	324	155747	ENSECAT00000009158,ENSECAT00000015539,ENSECAT00000015897,ENSECAT00000027668,ENSECAT00000028443,ENSECAT00000028409,ENSECAT00000006828,ENSECAT00000010876,ENSECAT00000011173,ENSECAT00000013289	IER2,RLN3,CC2D1A,N/A,N/A,N/A,ZSWIM4,C19ORF53,MRI1,CCDC130	immediate early response 2 [Source:HGNC Symbol;Acc:HGNC:28871],relaxin 3 [Source:HGNC Symbol;Acc:HGNC:17135],coiled-coil and C2 domain containing 1A [Source:HGNC Symbol;Acc:HGNC:30237],N/A,N/A,N/A,zinc finger SWIM-type containing 4 [Source:HGNC Symbol;Acc:HGNC:25704],chromosome 19 open reading frame 53 [Source:HGNC Symbol;Acc:HGNC:24991],methylthioribose-1-phosphate isomerase 1 [Source:HGNC Symbo…
7	44973264	45219671	1920	246408	ENSECAT00000009158,ENSECAT00000013289,ENSECAT00000019085,ENSECAT00000019050,ENSECAT00000009173	IER2,CCDC130,CACNA1A,CACNA1A,IER2	immediate early response 2 [Source:HGNC Symbol;Acc:HGNC:28871],coiled-coil domain containing 130 [Source:HGNC Symbol;Acc:HGNC:28118],calcium voltage-gated channel subunit alpha1 A [Source:HGNC Symbol;Acc:HGNC:1388],calcium voltage-gated channel subunit alpha1 A [Source:HGNC Symbol;Acc:HGNC:1388],immediate early response 2 [Source:HGNC Symbol;Acc:HGNC:28871]
7	45468382	45623078	573	154697	ENSECAT00000003634,ENSECAT00000026537,ENSECAT00000008636,ENSECAT00000016381,ENSECAT00000012847,ENSECAT00000013287,ENSECAT00000020211,ENSECAT00000024228,ENSECAT00000001265,ENSECAT00000007283,ENSECAT00000012024,ENSECAT00000015837,ENSECAT00000003759,ENSECAT00000007357,ENSECAT00000012600	GADD45GIP1,RAD23A,CALR,FARSA,SYCE2,GCDH,DNASE2,MAST1,RTBDN,RNASEH2A,PRDX2,HOOK2,JUNB,ASNA1,C19ORF43	GADD45G interacting protein 1 [Source:HGNC Symbol;Acc:HGNC:29996],RAD23 homolog A, nucleotide excision repair protein [Source:HGNC Symbol;Acc:HGNC:9812],calreticulin [Source:HGNC Symbol;Acc:HGNC:1455],phenylalanyl-tRNA synthetase alpha subunit [Source:HGNC Symbol;Acc:HGNC:3592],synaptonemal complex central element protein 2 [Source:HGNC Symbol;Acc:HGNC:27411],glutaryl-CoA dehydrogenase [Source:HG…
7	48640382	48988392	1976	348011	ENSECAT00000009166,ENSECAT00000009268,ENSECAT00000012641,ENSECAT00000013325,ENSECAT00000015253,ENSECAT00000017895,ENSECAT00000020500,ENSECAT00000021964,ENSECAT00000025717,ENSECAT00000005738,ENSECAT00000006176,ENSECAT00000008477,ENSECAT00000013129,ENSECAT00000013502,ENSECAT00000018551,ENSECAT00000021298,ENSECAT00000021820,ENSECAT00000023974	CTD-2192J16.17,ZNF490,ZNF709,ZNF709,CTD-2192J16.17,ZNF490,ACP5,ELOF1,CNN1,ECSIT,ZNF653,ELAVL3,PRKCSH,CCDC151,RGL3,EPOR,SWSAP1,PLPPR2,CCDC159,TMEM205,RAB3D,TSPAN16	N/A,zinc finger protein 490 [Source:HGNC Symbol;Acc:HGNC:23705],zinc finger protein 709 [Source:HGNC Symbol;Acc:HGNC:20629],zinc finger protein 709 [Source:HGNC Symbol;Acc:HGNC:20629],N/A,zinc finger protein 490 [Source:HGNC Symbol;Acc:HGNC:23705],acid phosphatase 5, tartrate resistant [Source:HGNC Symbol;Acc:HGNC:124],elongation factor 1 homolog [Source:HGNC Symbol;Acc:HGNC:28691],calponin 1 [So…
7	49133443	49293101	2050	159659	ENSECAT00000010261,ENSECAT00000010256,ENSECAT00000004374,ENSECAT00000013296,ENSECAT00000014503	SMARCA4,SMARCA4,TIMM29,YIPF2,CARM1	SWI/SNF related, matrix associated, actin dependent regulator of chromatin, subfamily a, member 4 [Source:HGNC Symbol;Acc:HGNC:11100],SWI/SNF related, matrix associated, actin dependent regulator of chromatin, subfamily a, member 4 [Source:HGNC Symbol;Acc:HGNC:11100],translocase of inner mitochondrial membrane 29 [Source:HGNC Symbol;Acc:HGNC:25152],Yip1 domain family member 2 [Source:HGNC Symbol;…
7	65704600	65928734	2101	224135	ENSECAT00000009190	N/A	N/A
7	65930358	66113979	602	183622	ENSECAT00000018860	NARS2	asparaginyl-tRNA synthetase 2, mitochondrial (putative) [Source:HGNC Symbol;Acc:HGNC:26274]
7	66475995	66635056	554	159062	ENSECAT00000003443,ENSECAT00000010918,ENSECAT00000011169,ENSECAT00000014208,ENSECAT00000015497	INTS4,AAMDC,RSF1,N/A,N/A	integrator complex subunit 4 [Source:HGNC Symbol;Acc:HGNC:25048],adipogenesis associated Mth938 domain containing [Source:HGNC Symbol;Acc:HGNC:30205],remodeling and spacing factor 1 [Source:HGNC Symbol;Acc:HGNC:18118],N/A,N/A
7	67278232	67495320	1040	217089	ENSECAT00000020576,ENSECAT00000020604,ENSECAT00000020623,ENSECAT00000029021	N/A,B3GNT6,B3GNT6,ACER3	N/A,UDP-GlcNAc:betaGal beta-1,3-N-acetylglucosaminyltransferase 6 [Source:HGNC Symbol;Acc:HGNC:24141],UDP-GlcNAc:betaGal beta-1,3-N-acetylglucosaminyltransferase 6 [Source:HGNC Symbol;Acc:HGNC:24141],alkaline ceramidase 3 [Source:HGNC Symbol;Acc:HGNC:16066]
7	77274349	77381619	2189	107271	ENSECAT00000020372,ENSECAT00000005346,ENSECAT00000000841,ENSECAT00000000964,ENSECAT00000001091,ENSECAT00000001272	N/A,OR5P2,OR5P3,OR5P2,OR5P3,OR5P2	N/A,olfactory receptor family 5 subfamily P member 2 [Source:HGNC Symbol;Acc:HGNC:14783],olfactory receptor family 5 subfamily P member 3 [Source:HGNC Symbol;Acc:HGNC:14784],olfactory receptor family 5 subfamily P member 2 [Source:HGNC Symbol;Acc:HGNC:14783],olfactory receptor family 5 subfamily P member 3 [Source:HGNC Symbol;Acc:HGNC:14784],olfactory receptor family 5 subfamily P member 2 [Sourc…
7	77381651	77529447	1219	147797	ENSECAT00000001272,ENSECAT00000001582,ENSECAT00000005901,ENSECAT00000006201,ENSECAT00000006303,ENSECAT00000020407	OR5P2,OR5P2,N/A,OR10A3,OR10A3,NLRP10	olfactory receptor family 5 subfamily P member 2 [Source:HGNC Symbol;Acc:HGNC:14783],olfactory receptor family 5 subfamily P member 2 [Source:HGNC Symbol;Acc:HGNC:14783],N/A,olfactory receptor family 10 subfamily A member 3 [Source:HGNC Symbol;Acc:HGNC:8162],olfactory receptor family 10 subfamily A member 3 [Source:HGNC Symbol;Acc:HGNC:8162],NLR family pyrin domain containing 10 [Source:HGNC Symb…
7	82786872	82976137	1248	189266	ENSECAT00000022330,ENSECAT00000022707,ENSECAT00000022847	SPON1,N/A,RRAS2	spondin 1 [Source:HGNC Symbol;Acc:HGNC:11252],N/A,related RAS viral (r-ras) oncogene homolog 2 [Source:HGNC Symbol;Acc:HGNC:17271]
7	84842218	85173202	462	330985	ENSECAT00000011250,ENSECAT00000012131	SOX6,N/A	SRY-box 6 [Source:HGNC Symbol;Acc:HGNC:16421],N/A
7	93383696	93534150	1083	150455	ENSECAT00000005073	FIBIN	fin bud initiation factor homolog (zebrafish) [Source:HGNC Symbol;Acc:HGNC:33747]
8	848827	1100323	2317	251497	ENSECAT00000022294,ENSECAT00000015042,ENSECAT00000004016	BCR,SPECC1L,ADORA2A	BCR, RhoGEF and GTPase activating protein [Source:HGNC Symbol;Acc:HGNC:1014],sperm antigen with calponin homology and coiled-coil domains 1 like [Source:HGNC Symbol;Acc:HGNC:29022],adenosine A2a receptor [Source:HGNC Symbol;Acc:HGNC:263]
8	19914810	20291798	1470	376989	ENSECAT00000018710,ENSECAT00000025663,ENSECAT00000025656,ENSECAT00000022541,ENSECAT00000009442,ENSECAT00000000362,ENSECAT00000008250,ENSECAT00000028577,ENSECAT00000009793,ENSECAT00000000912	RPL6,HECTD4,HECTD4,TRAFD1,NAA25,ERP29,TMEM116,RNU6-285P,RNU6-268P,N/A,N/A	ribosomal protein L6 [Source:HGNC Symbol;Acc:HGNC:10362],HECT domain E3 ubiquitin protein ligase 4 [Source:HGNC Symbol;Acc:HGNC:26611],HECT domain E3 ubiquitin protein ligase 4 [Source:HGNC Symbol;Acc:HGNC:26611],TRAF-type zinc finger domain containing 1 [Source:HGNC Symbol;Acc:HGNC:24808],N(alpha)-acetyltransferase 25, NatB auxiliary subunit [Source:HGNC Symbol;Acc:HGNC:25783],endoplasmic reticu…
8	22305613	22484652	1113	179040	ENSECAT00000025084,ENSECAT00000025118,ENSECAT00000012165,ENSECAT00000012727,ENSECAT00000012682,ENSECAT00000018354,ENSECAT00000019141,ENSECAT00000019177	WDR66,WDR66,BCL7A,MLXIP,MLXIP,IL31,LRRC43,LRRC43	WD repeat domain 66 [Source:HGNC Symbol;Acc:HGNC:28506],WD repeat domain 66 [Source:HGNC Symbol;Acc:HGNC:28506],BCL tumor suppressor 7A [Source:HGNC Symbol;Acc:HGNC:1004],MLX interacting protein [Source:HGNC Symbol;Acc:HGNC:17055],MLX interacting protein [Source:HGNC Symbol;Acc:HGNC:17055],interleukin 31 [Source:HGNC Symbol;Acc:HGNC:19372],leucine rich repeat containing 43 [Source:HGNC Symbol;Acc…
8	22583736	22796205	557	212470	ENSECAT00000010528,ENSECAT00000010525,ENSECAT00000007281,ENSECAT00000027851,ENSECAT00000014650,ENSECAT00000014736,ENSECAT00000029082,ENSECAT00000022394	CLIP1,CLIP1,ZCCHC8,SNORA9,N/A,N/A,KNTC1,KNTC1	CAP-Gly domain containing linker protein 1 [Source:HGNC Symbol;Acc:HGNC:10461],CAP-Gly domain containing linker protein 1 [Source:HGNC Symbol;Acc:HGNC:10461],zinc finger CCHC-type containing 8 [Source:HGNC Symbol;Acc:HGNC:25265],Small nucleolar RNA SNORA9 [Source:RFAM;Acc:RF00411],N/A,N/A,kinetochore associated 1 [Source:HGNC Symbol;Acc:HGNC:17255],kinetochore associated 1 [Source:HGNC Symbol;Acc…
8	36654537	36836024	873	181488	ENSECAT00000006363,ENSECAT00000006371	N/A,N/A	N/A,N/A
8	37762400	37786581	132	24182	ENSECAT00000018481,ENSECAT00000018477,ENSECAT00000004867	SPIRE1,SPIRE1,PRELID3A	spire type actin nucleation factor 1 [Source:HGNC Symbol;Acc:HGNC:30622],spire type actin nucleation factor 1 [Source:HGNC Symbol;Acc:HGNC:30622],PRELI domain containing 3A [Source:HGNC Symbol;Acc:HGNC:24639]
8	40395363	40579212	490	183850	ENSECAT00000006613,ENSECAT00000023282	N/A,ROCK1	N/A,Rho associated coiled-coil containing protein kinase 1 [Source:HGNC Symbol;Acc:HGNC:10251]
8	53984250	53988938	17	4689	ENSECAT00000014150	CCDC178	coiled-coil domain containing 178 [Source:HGNC Symbol;Acc:HGNC:29588]
8	59526428	59677274	657	150847
8	59799179	59953752	620	154574	ENSECAT00000010620	N/A	N/A
8	60658992	60745302	221	86311
9	6210837	6426822	1367	215986	ENSECAT00000024230,ENSECAT00000029073,ENSECAT00000004458,ENSECAT00000024737,ENSECAT00000025214,ENSECAT00000025544	CHMP4C,ZFAND1,SLC10A5,IMPA1,FABP12,FABP4	charged multivesicular body protein 4C [Source:HGNC Symbol;Acc:HGNC:30599],zinc finger AN1-type containing 1 [Source:HGNC Symbol;Acc:HGNC:25858],solute carrier family 10 member 5 [Source:HGNC Symbol;Acc:HGNC:22981],inositol monophosphatase 1 [Source:HGNC Symbol;Acc:HGNC:6050],fatty acid binding protein 12 [Source:HGNC Symbol;Acc:HGNC:34524],fatty acid binding protein 4 [Source:HGNC Symbol;Acc:HGN…
9	8335792	8517804	715	182013
9	8776858	8814460	61	37603	ENSECAT00000023804	PKIA	protein kinase (cAMP-dependent, catalytic) inhibitor alpha [Source:HGNC Symbol;Acc:HGNC:9017]
9	21443720	21688791	1277	245072	ENSECAT00000011471,ENSECAT00000011815,ENSECAT00000011943	YTHDF3,N/A,TTPA	YTH N6-methyladenosine RNA binding protein 3 [Source:HGNC Symbol;Acc:HGNC:26465],N/A,alpha tocopherol transfer protein [Source:HGNC Symbol;Acc:HGNC:12404]
9	22836558	23031477	1053	194920	ENSECAT00000021938,ENSECAT00000022739,ENSECAT00000022873	N/A,N/A,ASPH,AC090094.1	N/A,N/A,aspartate beta-hydroxylase [Source:HGNC Symbol;Acc:HGNC:757],N/A
9	27347345	27515536	625	168192	ENSECAT00000010740,ENSECAT00000011097,ENSECAT00000012500	CHCHD7,PLAG1,N/A	coiled-coil-helix-coiled-coil-helix domain containing 7 [Source:HGNC Symbol;Acc:HGNC:28314],PLAG1 zinc finger [Source:HGNC Symbol;Acc:HGNC:9045],N/A
9	28255527	28401060	829	145534
9	29881395	29957113	480	75719
9	29957614	30100527	603	142914	ENSECAT00000013804,ENSECAT00000013818,ENSECAT00000015137	N/A,N/A,OPRK1	N/A,N/A,opioid receptor kappa 1 [Source:HGNC Symbol;Acc:HGNC:8154]
9	30968359	31334159	1707	365801	ENSECAT00000012184,ENSECAT00000004987	ST18,N/A	ST18, C2H2C-type zinc finger [Source:HGNC Symbol;Acc:HGNC:18695],N/A
9	32602529	33046777	1263	444249	ENSECAT00000000106,ENSECAT00000005137,ENSECAT00000002569	SNTG1,N/A,N/A	syntrophin gamma 1 [Source:HGNC Symbol;Acc:HGNC:13740],N/A,N/A
9	33187639	33221148	99	33510
9	34499076	34574847	232	75772	ENSECAT00000001197	N/A	N/A
9	34574896	34686325	438	111430	ENSECAT00000001197,ENSECAT00000014043,ENSECAT00000014841	N/A,N/A,EFCAB1	N/A,N/A,EF-hand calcium binding domain 1 [Source:HGNC Symbol;Acc:HGNC:25678]
9	34695056	34868352	669	173297
9	35553933	35806445	553	252513	ENSECAT00000022823,ENSECAT00000022809,ENSECAT00000022846,ENSECAT00000022915,ENSECAT00000008000,ENSECAT00000009548,ENSECAT00000029095,ENSECAT00000003043,ENSECAT00000014993	PRKDC,PRKDC,PRKDC,PRKDC,N/A,N/A,SPIDR,N/A,N/A	protein kinase, DNA-activated, catalytic polypeptide [Source:HGNC Symbol;Acc:HGNC:9413],protein kinase, DNA-activated, catalytic polypeptide [Source:HGNC Symbol;Acc:HGNC:9413],protein kinase, DNA-activated, catalytic polypeptide [Source:HGNC Symbol;Acc:HGNC:9413],protein kinase, DNA-activated, catalytic polypeptide [Source:HGNC Symbol;Acc:HGNC:9413],N/A,N/A,scaffolding protein involved in DNA rep…
9	35924061	36126648	360	202588	ENSECAT00000029095	SPIDR	scaffolding protein involved in DNA repair [Source:HGNC Symbol;Acc:HGNC:28971]
9	36254825	36412841	970	158017
9	36664817	36917826	413	253010	ENSECAT00000024742,ENSECAT00000014116,ENSECAT00000014953,ENSECAT00000023730,ENSECAT00000027120,ENSECAT00000003416	RIPK2,OSGIN2,NBN,DECR1,N/A,N/A	receptor interacting serine/threonine kinase 2 [Source:HGNC Symbol;Acc:HGNC:10020],oxidative stress induced growth inhibitor family member 2 [Source:HGNC Symbol;Acc:HGNC:1355],nibrin [Source:HGNC Symbol;Acc:HGNC:7652],2,4-dienoyl-CoA reductase 1, mitochondrial [Source:HGNC Symbol;Acc:HGNC:2753],N/A,N/A
9	36919174	37226701	677	307528	ENSECAT00000023730,ENSECAT00000000085,ENSECAT00000001487	DECR1,CALB1,N/A	2,4-dienoyl-CoA reductase 1, mitochondrial [Source:HGNC Symbol;Acc:HGNC:2753],calbindin 1 [Source:HGNC Symbol;Acc:HGNC:1434],N/A
9	37227158	37446489	941	219332	ENSECAT00000008261	TMEM64	transmembrane protein 64 [Source:HGNC Symbol;Acc:HGNC:25441]
9	37706490	37934126	572	227637	ENSECAT00000009603,ENSECAT00000012554,ENSECAT00000029479,ENSECAT00000019422,ENSECAT00000000535	NECAB1,TMEM55A,SNORA40,OTUD6B,N/A	N-terminal EF-hand calcium binding protein 1 [Source:HGNC Symbol;Acc:HGNC:20983],transmembrane protein 55A [Source:HGNC Symbol;Acc:HGNC:25452],Small nucleolar RNA SNORA40 [Source:RFAM;Acc:RF00561],OTU domain containing 6B [Source:HGNC Symbol;Acc:HGNC:24281],N/A
9	48883168	49083205	458	200038	ENSECAT00000021197,ENSECAT00000024872,ENSECAT00000024920	N/A,RIMS2,RIMS2	N/A,regulating synaptic membrane exocytosis 2 [Source:HGNC Symbol;Acc:HGNC:17283],regulating synaptic membrane exocytosis 2 [Source:HGNC Symbol;Acc:HGNC:17283]
9	49124947	49182190	29	57244	ENSECAT00000024872,ENSECAT00000024920	RIMS2,RIMS2	regulating synaptic membrane exocytosis 2 [Source:HGNC Symbol;Acc:HGNC:17283],regulating synaptic membrane exocytosis 2 [Source:HGNC Symbol;Acc:HGNC:17283]
9	53688398	53857771	468	169374	ENSECAT00000025100,ENSECAT00000025259,ENSECAT00000004824,ENSECAT00000004748,ENSECAT00000004727,ENSECAT00000004637	NUDCD1,ENY2,PKHD1L1,PKHD1L1,PKHD1L1,PKHD1L1	NudC domain containing 1 [Source:HGNC Symbol;Acc:HGNC:24306],ENY2, transcription and export complex 2 subunit [Source:HGNC Symbol;Acc:HGNC:24449],polycystic kidney and hepatic disease 1 (autosomal recessive)-like 1 [Source:HGNC Symbol;Acc:HGNC:20313],polycystic kidney and hepatic disease 1 (autosomal recessive)-like 1 [Source:HGNC Symbol;Acc:HGNC:20313],polycystic kidney and hepatic disease 1 (au…
9	57262800	57418187	325	155388	ENSECAT00000007815	CSMD3	CUB and Sushi multiple domains 3 [Source:HGNC Symbol;Acc:HGNC:19291]
9	69477818	69723547	2218	245730	ENSECAT00000028741	N/A	N/A
9	71063954	71279955	1190	216002	ENSECAT00000024898,ENSECAT00000025394,ENSECAT00000028234	N/A,FAM49B,SNORA25	N/A,family with sequence similarity 49 member B [Source:HGNC Symbol;Acc:HGNC:25216],Small nucleolar RNA SNORA25 [Source:RFAM;Acc:RF00402]
10	24695746	24843885	961	148140	ENSECAT00000021857,ENSECAT00000024138,ENSECAT00000001233,ENSECAT00000002983,ENSECAT00000006210,ENSECAT00000010686,ENSECAT00000017083,ENSECAT00000017082,ENSECAT00000019290	FIZ1,ZNF865,ZNF784,ZNF581,CCDC106,U2AF2,EPN1,EPN1,RFPL4A,RFPL4AL1	FLT3 interacting zinc finger 1 [Source:HGNC Symbol;Acc:HGNC:25917],zinc finger protein 865 [Source:HGNC Symbol;Acc:HGNC:38705],zinc finger protein 784 [Source:HGNC Symbol;Acc:HGNC:33111],zinc finger protein 581 [Source:HGNC Symbol;Acc:HGNC:25017],coiled-coil domain containing 106 [Source:HGNC Symbol;Acc:HGNC:30181],U2 small nuclear RNA auxiliary factor 2 [Source:HGNC Symbol;Acc:HGNC:23156],epsin …
10	25684308	25852598	718	168291	ENSECAT00000003026,ENSECAT00000029732,ENSECAT00000017292,ENSECAT00000029220,ENSECAT00000003299,ENSECAT00000017824	N/A,N/A,ZIM2,N/A,N/A,PEG3	N/A,N/A,zinc finger imprinted 2 [Source:HGNC Symbol;Acc:HGNC:12875],N/A,N/A,paternally expressed 3 [Source:HGNC Symbol;Acc:HGNC:8826]
10	27623127	27820737	1141	197611	ENSECAT00000006228,ENSECAT00000007421,ENSECAT00000007484,ENSECAT00000002231,ENSECAT00000007701	N/A,N/A,N/A,ZNF329,ZNF274	N/A,N/A,N/A,zinc finger protein 329 [Source:HGNC Symbol;Acc:HGNC:14209],zinc finger protein 274 [Source:HGNC Symbol;Acc:HGNC:13068]
10	28315658	28500066	663	184409	ENSECAT00000020974,ENSECAT00000021015,ENSECAT00000028574,ENSECAT00000021321,ENSECAT00000021573,ENSECAT00000021985,ENSECAT00000016980	MB21D1,MTO1,N/A,N/A,N/A,EEF1A1,SLC17A5	Mab-21 domain containing 1 [Source:HGNC Symbol;Acc:HGNC:21367],mitochondrial tRNA translation optimization 1 [Source:HGNC Symbol;Acc:HGNC:19261],N/A,N/A,N/A,eukaryotic translation elongation factor 1 alpha 1 [Source:HGNC Symbol;Acc:HGNC:3189],solute carrier family 17 member 5 [Source:HGNC Symbol;Acc:HGNC:10933]
10	29556193	29820919	1054	264727	ENSECAT00000002554,ENSECAT00000027086	N/A,COL12A1	N/A,collagen type XII alpha 1 chain [Source:HGNC Symbol;Acc:HGNC:2188]
10	34708886	34921636	654	212751	ENSECAT00000002801,ENSECAT00000002982	N/A,PFDN1	N/A,prefoldin subunit 1 [Source:HGNC Symbol;Acc:HGNC:8866]
10	42759118	42991437	722	232320	ENSECAT00000011705	MAP3K7	mitogen-activated protein kinase kinase kinase 7 [Source:HGNC Symbol;Acc:HGNC:6859]
10	43984884	44061279	225	76396
10	51472820	51692487	488	219668	ENSECAT00000012812,ENSECAT00000012760	ASCC3,ASCC3	activating signal cointegrator 1 complex subunit 3 [Source:HGNC Symbol;Acc:HGNC:18697],activating signal cointegrator 1 complex subunit 3 [Source:HGNC Symbol;Acc:HGNC:18697]
10	56698764	56907692	1086	208929	ENSECAT00000015934,ENSECAT00000002800,ENSECAT00000020474,ENSECAT00000022585	AIM1,N/A,RTN4IP1,QRSL1	absent in melanoma 1 [Source:HGNC Symbol;Acc:HGNC:356],N/A,reticulon 4 interacting protein 1 [Source:HGNC Symbol;Acc:HGNC:18647],glutaminyl-tRNA synthase (glutamine-hydrolyzing)-like 1 [Source:HGNC Symbol;Acc:HGNC:21020]
10	64275271	64502304	1173	227034
10	67938183	68068662	390	130480
10	74487371	74654496	472	167126	ENSECAT00000001082,ENSECAT00000002300	THEMIS,N/A	thymocyte selection associated [Source:HGNC Symbol;Acc:HGNC:21569],N/A
11	3973590	3997807	202	24218	ENSECAT00000026610,ENSECAT00000029257	CYTH1,RNU6-638P	cytohesin 1 [Source:HGNC Symbol;Acc:HGNC:9501],RNA, U6 small nuclear 638, pseudogene [Source:HGNC Symbol;Acc:HGNC:47601]
11	15394857	15706847	1847	311991	ENSECAT00000012044,ENSECAT00000000375,ENSECAT00000005873,ENSECAT00000007606,ENSECAT00000009290,ENSECAT00000009392,ENSECAT00000027818,ENSECAT00000012337,ENSECAT00000025036,ENSECAT00000012927,ENSECAT00000024504,ENSECAT00000024501,ENSECAT00000015048,ENSECAT00000025770,ENSECAT00000008085,ENSECAT00000009384,ENSECAT00000009380	ERN1,ICAM2,PRR29,SCN4A,CD79B,CSH2,CSH1,CSHL1,GH1,GH2,N/A,SMARCD2,PSMC5,FTSJ3,DDX42,DDX42,CCDC47,STRADA,LIMD2,MAP3K3,MAP3K3	endoplasmic reticulum to nucleus signaling 1 [Source:HGNC Symbol;Acc:HGNC:3449],intercellular adhesion molecule 2 [Source:HGNC Symbol;Acc:HGNC:5345],proline rich 29 [Source:HGNC Symbol;Acc:HGNC:25673],sodium voltage-gated channel alpha subunit 4 [Source:HGNC Symbol;Acc:HGNC:10591],CD79b molecule [Source:HGNC Symbol;Acc:HGNC:1699],chorionic somatomammotropin hormone 2 [Source:HGNC Symbol;Acc:HGNC:…
11	15706952	15886918	1275	179967	ENSECAT00000009384,ENSECAT00000009380,ENSECAT00000015308,ENSECAT00000017095,ENSECAT00000023265,ENSECAT00000026194,ENSECAT00000012097,ENSECAT00000014561	MAP3K3,MAP3K3,TACO1,DCAF7,KCNH6,CTD-2501B8.1,CYB561,ACE	mitogen-activated protein kinase kinase kinase 3 [Source:HGNC Symbol;Acc:HGNC:6855],mitogen-activated protein kinase kinase kinase 3 [Source:HGNC Symbol;Acc:HGNC:6855],translational activator of cytochrome c oxidase I [Source:HGNC Symbol;Acc:HGNC:24316],DDB1 and CUL4 associated factor 7 [Source:HGNC Symbol;Acc:HGNC:30915],potassium voltage-gated channel subfamily H member 6 [Source:HGNC Symbol;Ac…
11	16482228	16666793	709	184566	ENSECAT00000013590,ENSECAT00000023191	MRC2,TLK2	mannose receptor C type 2 [Source:HGNC Symbol;Acc:HGNC:16875],tousled like kinase 2 [Source:HGNC Symbol;Acc:HGNC:11842]
11	19060829	19219825	361	158997	ENSECAT00000019216,ENSECAT00000022348,ENSECAT00000022227,ENSECAT00000022080,ENSECAT00000018206,ENSECAT00000019589,ENSECAT00000019672	GPATCH8,ITGA2B,ITGA2B,ITGA2B,FAM171A2,GRN,GRN	G-patch domain containing 8 [Source:HGNC Symbol;Acc:HGNC:29066],integrin subunit alpha 2b [Source:HGNC Symbol;Acc:HGNC:6138],integrin subunit alpha 2b [Source:HGNC Symbol;Acc:HGNC:6138],integrin subunit alpha 2b [Source:HGNC Symbol;Acc:HGNC:6138],family with sequence similarity 171 member A2 [Source:HGNC Symbol;Acc:HGNC:30480],granulin precursor [Source:HGNC Symbol;Acc:HGNC:4601],granulin precurs…
11	22765345	22932070	303	166726	ENSECAT00000021447,ENSECAT00000022090,ENSECAT00000023062,ENSECAT00000009867,ENSECAT00000009851	PPP1R1B,NEUROD2,CDK12,MED1,MED1	protein phosphatase 1 regulatory inhibitor subunit 1B [Source:HGNC Symbol;Acc:HGNC:9287],neuronal differentiation 2 [Source:HGNC Symbol;Acc:HGNC:7763],cyclin dependent kinase 12 [Source:HGNC Symbol;Acc:HGNC:24224],mediator complex subunit 1 [Source:HGNC Symbol;Acc:HGNC:9234],mediator complex subunit 1 [Source:HGNC Symbol;Acc:HGNC:9234]
11	24269725	24821665	2029	551941	ENSECAT00000010912,ENSECAT00000011977,ENSECAT00000012835,ENSECAT00000002577,ENSECAT00000028342,ENSECAT00000013006,ENSECAT00000013367,ENSECAT00000014104,ENSECAT00000029165,ENSECAT00000002621,ENSECAT00000028223,ENSECAT00000014223,ENSECAT00000015147,ENSECAT00000016518	SKAP1,HOXB1,HOXB2,HOXB3,N/A,HOXB5,HOXB6,HOXB7,HOXB8,HOXB9,N/A,HOXB13,TTLL6,CALCOCO2	src kinase associated phosphoprotein 1 [Source:HGNC Symbol;Acc:HGNC:15605],homeobox B1 [Source:HGNC Symbol;Acc:HGNC:5111],homeobox B2 [Source:HGNC Symbol;Acc:HGNC:5113],homeobox B3 [Source:HGNC Symbol;Acc:HGNC:5114],N/A,homeobox B5 [Source:HGNC Symbol;Acc:HGNC:5116],homeobox B6 [Source:HGNC Symbol;Acc:HGNC:5117],homeobox B7 [Source:HGNC Symbol;Acc:HGNC:5118],homeobox B8 [Source:HGNC Symbol;Acc:HG…
11	25097585	25281832	1087	184248	ENSECAT00000014009,ENSECAT00000016804,ENSECAT00000016949,ENSECAT00000017391,ENSECAT00000017850,ENSECAT00000018278	B4GALNT2,GNGT2,ABI3,PHOSPHO1,ZNF652,NXPH3	beta-1,4-N-acetyl-galactosaminyltransferase 2 [Source:HGNC Symbol;Acc:HGNC:24136],G protein subunit gamma transducin 2 [Source:HGNC Symbol;Acc:HGNC:4412],ABI family member 3 [Source:HGNC Symbol;Acc:HGNC:29859],phosphoethanolamine/phosphocholine phosphatase [Source:HGNC Symbol;Acc:HGNC:16815],zinc finger protein 652 [Source:HGNC Symbol;Acc:HGNC:29147],neurexophilin 3 [Source:HGNC Symbol;Acc:HGNC:8…
11	25448166	25736323	1341	288158	ENSECAT00000019723,ENSECAT00000003737,ENSECAT00000008482,ENSECAT00000010881,ENSECAT00000015515	SPOP,SLC35B1,FAM117A,KAT7,TAC4	speckle type BTB/POZ protein [Source:HGNC Symbol;Acc:HGNC:11254],solute carrier family 35 member B1 [Source:HGNC Symbol;Acc:HGNC:20798],family with sequence similarity 117 member A [Source:HGNC Symbol;Acc:HGNC:24179],lysine acetyltransferase 7 [Source:HGNC Symbol;Acc:HGNC:17016],tachykinin 4 (hemokinin) [Source:HGNC Symbol;Acc:HGNC:16641]
11	28721429	29072247	1480	350819	ENSECAT00000002694,ENSECAT00000029283	KIF2B,N/A	kinesin family member 2B [Source:HGNC Symbol;Acc:HGNC:29443],N/A
11	29665470	29968971	1215	303502	ENSECAT00000014842,ENSECAT00000016323,ENSECAT00000017316,ENSECAT00000017893	TOM1L1,COX11,STXBP4,HLF	target of myb1 like 1 membrane trafficking protein [Source:HGNC Symbol;Acc:HGNC:11983],COX11, cytochrome c oxidase copper chaperone [Source:HGNC Symbol;Acc:HGNC:2261],syntaxin binding protein 4 [Source:HGNC Symbol;Acc:HGNC:19694],HLF, PAR bZIP transcription factor [Source:HGNC Symbol;Acc:HGNC:4977]
11	35261532	35431020	529	169489	ENSECAT00000009611,ENSECAT00000009604,ENSECAT00000015687,ENSECAT00000018007	BCAS3,BCAS3,PPM1D,APPBP2	BCAS3, microtubule associated cell migration factor [Source:HGNC Symbol;Acc:HGNC:14347],BCAS3, microtubule associated cell migration factor [Source:HGNC Symbol;Acc:HGNC:14347],protein phosphatase, Mg2+/Mn2+ dependent 1D [Source:HGNC Symbol;Acc:HGNC:9277],amyloid beta precursor protein binding protein 2 [Source:HGNC Symbol;Acc:HGNC:622]
11	35602150	35726591	222	124442	ENSECAT00000020154	USP6,USP32	ubiquitin specific peptidase 6 [Source:HGNC Symbol;Acc:HGNC:12629],ubiquitin specific peptidase 32 [Source:HGNC Symbol;Acc:HGNC:19143]
11	36526209	36683655	468	157447	ENSECAT00000013599,ENSECAT00000027009,ENSECAT00000027134,ENSECAT00000003679,ENSECAT00000009064,ENSECAT00000009061,ENSECAT00000009030	ACACA,C17ORF78,TADA2A,DUSP14,SYNRG,SYNRG,SYNRG	acetyl-CoA carboxylase alpha [Source:HGNC Symbol;Acc:HGNC:84],chromosome 17 open reading frame 78 [Source:HGNC Symbol;Acc:HGNC:26831],transcriptional adaptor 2A [Source:HGNC Symbol;Acc:HGNC:11531],dual specificity phosphatase 14 [Source:HGNC Symbol;Acc:HGNC:17007],synergin gamma [Source:HGNC Symbol;Acc:HGNC:557],synergin gamma [Source:HGNC Symbol;Acc:HGNC:557],synergin gamma [Source:HGNC Symbol;A…
11	40470896	40824970	2449	354075	ENSECAT00000021067,ENSECAT00000021553,ENSECAT00000024081,ENSECAT00000006253,ENSECAT00000028309,ENSECAT00000028002	CRLF3,SUZ12,UTP6,COPRS,N/A,N/A	cytokine receptor like factor 3 [Source:HGNC Symbol;Acc:HGNC:17177],SUZ12 polycomb repressive complex 2 subunit [Source:HGNC Symbol;Acc:HGNC:17101],UTP6, small subunit processome component [Source:HGNC Symbol;Acc:HGNC:18279],coordinator of PRMT5 and differentiation stimulator [Source:HGNC Symbol;Acc:HGNC:28848],N/A,N/A
11	51886248	52098493	1818	212246	ENSECAT00000028951,ENSECAT00000018891	NTN1,STX8	netrin 1 [Source:HGNC Symbol;Acc:HGNC:8029],syntaxin 8 [Source:HGNC Symbol;Acc:HGNC:11443]
12	7079344	7190515	668	111172
12	8516133	8863628	2199	347496	ENSECAT00000027796,ENSECAT00000010831,ENSECAT00000028154,ENSECAT00000011166	N/A,HSD17B12,RNU6-472P,ALKBH3	N/A,hydroxysteroid 17-beta dehydrogenase 12 [Source:HGNC Symbol;Acc:HGNC:18646],RNA, U6 small nuclear 472, pseudogene [Source:HGNC Symbol;Acc:HGNC:47435],alkB homolog 3, alpha-ketoglutaratedependent dioxygenase [Source:HGNC Symbol;Acc:HGNC:30141]
12	9191252	9442585	3931	251334	ENSECAT00000021705	CD82	CD82 molecule [Source:HGNC Symbol;Acc:HGNC:6210]
12	9456864	9775694	5556	318831	ENSECAT00000024514,ENSECAT00000024801	TSPAN18,TP53I11	tetraspanin 18 [Source:HGNC Symbol;Acc:HGNC:20660],tumor protein p53 inducible protein 11 [Source:HGNC Symbol;Acc:HGNC:16842]
12	11957403	12149142	1170	191740	ENSECAT00000019989,ENSECAT00000021466,ENSECAT00000023778	AGBL2,FNBP4,NUP160	ATP/GTP binding protein like 2 [Source:HGNC Symbol;Acc:HGNC:26296],formin binding protein 4 [Source:HGNC Symbol;Acc:HGNC:19752],nucleoporin 160 [Source:HGNC Symbol;Acc:HGNC:18017]
12	22956239	23220223	1842	263985	ENSECAT00000020091,ENSECAT00000021369,ENSECAT00000021651,ENSECAT00000022738,ENSECAT00000022801,ENSECAT00000022822,ENSECAT00000022926,ENSECAT00000001043,ENSECAT00000001202,ENSECAT00000005159,ENSECAT00000009047,ENSECAT00000009440,ENSECAT00000027609,ENSECAT00000028085,ENSECAT00000028447,ENSECAT00000027560,ENSECAT00000027706,ENSECAT00000028532,ENSECAT00000027276,ENSECAT00000027720,ENSECAT00000027956,…	BSCL2,GNG3,HNRNPUL2-BSCL2,HNRNPUL2,TTC9C,N/A,POLR2G,TAF6L,TMEM179B,TMEM223,NXF1,STX5,WDR74,N/A,SNORD22,N/A,SNORD30,N/A,SNORD22,SNORD28,SNORD27,SNORD27,SNORD26,SLC3A2,RNU2-54P,RNU2-20P,RNU2-65P,RNU2-47P,CHRM1,N/A,N/A,SLC22A6,SLC22A6,SLC22A8	BSCL2, seipin lipid droplet biogenesis associated [Source:HGNC Symbol;Acc:HGNC:15832],G protein subunit gamma 3 [Source:HGNC Symbol;Acc:HGNC:4405],HNRNPUL2-BSCL2 readthrough (NMD candidate) [Source:HGNC Symbol;Acc:HGNC:49189],heterogeneous nuclear ribonucleoprotein U like 2 [Source:HGNC Symbol;Acc:HGNC:25451],tetratricopeptide repeat domain 9C [Source:HGNC Symbol;Acc:HGNC:28432],N/A,RNA polymeras…
12	23220269	23272536	272	52268	ENSECAT00000014835	SLC22A24	solute carrier family 22 member 24 [Source:HGNC Symbol;Acc:HGNC:28542]
12	24576606	24779428	988	202823	ENSECAT00000015614,ENSECAT00000015831,ENSECAT00000015980,ENSECAT00000016651,ENSECAT00000017936,ENSECAT00000018868,ENSECAT00000019082,ENSECAT00000019960	BAD,GPR137,KCNK4,ESRRA,TRMT112,PRDX5,CCDC88B,RPS6KA4	BCL2 associated agonist of cell death [Source:HGNC Symbol;Acc:HGNC:936],G protein-coupled receptor 137 [Source:HGNC Symbol;Acc:HGNC:24300],potassium two pore domain channel subfamily K member 4 [Source:HGNC Symbol;Acc:HGNC:6279],estrogen related receptor alpha [Source:HGNC Symbol;Acc:HGNC:3471],tRNA methyltransferase 11-2 homolog (S. cerevisiae) [Source:HGNC Symbol;Acc:HGNC:26940],peroxiredoxin 5…
13	3854599	4014810	522	160212
13	16587769	16738843	1154	151075	ENSECAT00000024503	CALN1	calneuron 1 [Source:HGNC Symbol;Acc:HGNC:13248]
13	16738908	16790588	324	51681	ENSECAT00000024503	CALN1	calneuron 1 [Source:HGNC Symbol;Acc:HGNC:13248]
14	35386917	35549370	597	162454	ENSECAT00000023203,ENSECAT00000023266,ENSECAT00000023229,ENSECAT00000017693,ENSECAT00000017661,ENSECAT00000017646,ENSECAT00000017624,ENSECAT00000017613,ENSECAT00000017585,ENSECAT00000017578,ENSECAT00000017558,ENSECAT00000017555,ENSECAT00000017539	DIAPH1,DIAPH1,DIAPH1,PCDHGC5,PCDHGC5,PCDHGC5,PCDHGC5,PCDHGC5,PCDHGC5,PCDHGC5,PCDHGC5,PCDHGC5,PCDHGC5	diaphanous related formin 1 [Source:HGNC Symbol;Acc:HGNC:2876],diaphanous related formin 1 [Source:HGNC Symbol;Acc:HGNC:2876],diaphanous related formin 1 [Source:HGNC Symbol;Acc:HGNC:2876],protocadherin gamma subfamily C, 5 [Source:HGNC Symbol;Acc:HGNC:8718],protocadherin gamma subfamily C, 5 [Source:HGNC Symbol;Acc:HGNC:8718],protocadherin gamma subfamily C, 5 [Source:HGNC Symbol;Acc:HGNC:8718],…
14	41128343	41279646	385	151304	ENSECAT00000019747,ENSECAT00000001663,ENSECAT00000005186,ENSECAT00000004830,ENSECAT00000012856,ENSECAT00000013851,ENSECAT00000013845	DDX46,CAMLG,SEC24A,SEC24A,SAR1B,JADE2,JADE2	DEAD-box helicase 46 [Source:HGNC Symbol;Acc:HGNC:18681],calcium modulating ligand [Source:HGNC Symbol;Acc:HGNC:1471],SEC24 homolog A, COPII coat complex component [Source:HGNC Symbol;Acc:HGNC:10703],SEC24 homolog A, COPII coat complex component [Source:HGNC Symbol;Acc:HGNC:10703],secretion associated Ras related GTPase 1B [Source:HGNC Symbol;Acc:HGNC:10535],jade family PHD finger 2 [Source:HGNC …
14	43766745	43937742	407	170998	ENSECAT00000018318,ENSECAT00000028895,ENSECAT00000021503	FNIP1,RAPGEF6,CTC-432M15.3,RAPGEF6,CTC-432M15.3	folliculin interacting protein 1 [Source:HGNC Symbol;Acc:HGNC:29418],Rap guanine nucleotide exchange factor 6 [Source:HGNC Symbol;Acc:HGNC:20655],N/A,Rap guanine nucleotide exchange factor 6 [Source:HGNC Symbol;Acc:HGNC:20655],N/A
14	48230023	48443170	748	213148
14	73640201	73754923	288	114723	ENSECAT00000010734	MCTP1	multiple C2 and transmembrane domain containing 1 [Source:HGNC Symbol;Acc:HGNC:26183]
14	85978227	86036154	239	57928	ENSECAT00000014129	HOMER1	homer scaffolding protein 1 [Source:HGNC Symbol;Acc:HGNC:17512]
14	86036211	86166051	483	129841	ENSECAT00000014129,ENSECAT00000015773	HOMER1,JMY	homer scaffolding protein 1 [Source:HGNC Symbol;Acc:HGNC:17512],junction mediating and regulatory protein, p53 cofactor [Source:HGNC Symbol;Acc:HGNC:28916]
15	9768721	9965280	996	196560	ENSECAT00000006275,ENSECAT00000008405,ENSECAT00000024261,ENSECAT00000028890,ENSECAT00000000108,ENSECAT00000006875	AFF3,REV1,EIF5B,EIF5B,EIF5B,N/A	AF4/FMR2 family member 3 [Source:HGNC Symbol;Acc:HGNC:6473],REV1, DNA directed polymerase [Source:HGNC Symbol;Acc:HGNC:14060],eukaryotic translation initiation factor 5B [Source:HGNC Symbol;Acc:HGNC:30793],eukaryotic translation initiation factor 5B [Source:HGNC Symbol;Acc:HGNC:30793],eukaryotic translation initiation factor 5B [Source:HGNC Symbol;Acc:HGNC:30793],N/A
15	9965429	10164112	1030	198684	ENSECAT00000028890,ENSECAT00000000108,ENSECAT00000004169,ENSECAT00000008642,ENSECAT00000010219	EIF5B,EIF5B,TXNDC9,LYG1,LYG2	eukaryotic translation initiation factor 5B [Source:HGNC Symbol;Acc:HGNC:30793],eukaryotic translation initiation factor 5B [Source:HGNC Symbol;Acc:HGNC:30793],thioredoxin domain containing 9 [Source:HGNC Symbol;Acc:HGNC:24110],lysozyme g1 [Source:HGNC Symbol;Acc:HGNC:27014],lysozyme g2 [Source:HGNC Symbol;Acc:HGNC:29615]
15	20959515	21174856	864	215342
15	21255927	21509786	858	253860	ENSECAT00000004180,ENSECAT00000001803,ENSECAT00000004427	N/A,N/A,N/A	N/A,N/A,N/A
15	24027892	24456533	2175	428642	ENSECAT00000027243	RNU6-561P	RNA, U6 small nuclear 561, pseudogene [Source:HGNC Symbol;Acc:HGNC:47524]
15	24531201	24690791	1101	159591	ENSECAT00000009671,ENSECAT00000016841,ENSECAT00000019617	REG3G,REG3A,N/A,N/A	regenerating family member 3 gamma [Source:HGNC Symbol;Acc:HGNC:29595],regenerating family member 3 alpha [Source:HGNC Symbol;Acc:HGNC:8601],N/A,N/A
15	25067768	25288931	820	221164	ENSECAT00000025322	N/A	N/A
15	27759837	28071430	1770	311594	ENSECAT00000018226	TACR1	tachykinin receptor 1 [Source:HGNC Symbol;Acc:HGNC:11526]
15	28935115	29281582	1969	346468	ENSECAT00000025093,ENSECAT00000009766,ENSECAT00000011696,ENSECAT00000011801,ENSECAT00000014783,ENSECAT00000020181,ENSECAT00000004426,ENSECAT00000004252,ENSECAT00000022457	MOB1A,BOLA3,N/A,TET3,DGUOK,ACTG2,STAMBP,STAMBP,C2ORF78	MOB kinase activator 1A [Source:HGNC Symbol;Acc:HGNC:16015],bolA family member 3 [Source:HGNC Symbol;Acc:HGNC:24415],N/A,tet methylcytosine dioxygenase 3 [Source:HGNC Symbol;Acc:HGNC:28313],deoxyguanosine kinase [Source:HGNC Symbol;Acc:HGNC:2858],actin, gamma 2, smooth muscle, enteric [Source:HGNC Symbol;Acc:HGNC:145],STAM binding protein [Source:HGNC Symbol;Acc:HGNC:16950],STAM binding protein […
15	29870108	30062790	1592	192683	ENSECAT00000007144,ENSECAT00000008416,ENSECAT00000016870,ENSECAT00000019858	RAB11FIP5,SFXN5,EMX1,SPR	RAB11 family interacting protein 5 [Source:HGNC Symbol;Acc:HGNC:24845],sideroflexin 5 [Source:HGNC Symbol;Acc:HGNC:16073],empty spiracles homeobox 1 [Source:HGNC Symbol;Acc:HGNC:3340],sepiapterin reductase (7,8-dihydrobiopterin:NADP+ oxidoreductase) [Source:HGNC Symbol;Acc:HGNC:11257]
15	31867554	32501433	3784	633880	ENSECAT00000026547,ENSECAT00000011417,ENSECAT00000016266,ENSECAT00000018692,ENSECAT00000021284,ENSECAT00000024161,ENSECAT00000007823,ENSECAT00000002487	ADD2,TGFA,PCYOX1,FAM136A,SNRPG,TIA1,C2ORF42,PCBP1	adducin 2 [Source:HGNC Symbol;Acc:HGNC:244],transforming growth factor alpha [Source:HGNC Symbol;Acc:HGNC:11765],prenylcysteine oxidase 1 [Source:HGNC Symbol;Acc:HGNC:20588],family with sequence similarity 136 member A [Source:HGNC Symbol;Acc:HGNC:25911],small nuclear ribonucleoprotein polypeptide G [Source:HGNC Symbol;Acc:HGNC:11163],TIA1 cytotoxic granule associated RNA binding protein [Source:…
15	32682844	32840824	628	157981	ENSECAT00000002553,ENSECAT00000005465,ENSECAT00000006573	N/A,N/A,AAK1	N/A,N/A,AP2 associated kinase 1 [Source:HGNC Symbol;Acc:HGNC:19679]
15	33403633	33439263	391	35631	ENSECAT00000006734	GKN3P	gastrokine 3, pseudogene [Source:HGNC Symbol;Acc:HGNC:37701]
15	34585244	34787273	793	202030	ENSECAT00000006397	ETAA1	Ewing tumor associated antigen 1 [Source:HGNC Symbol;Acc:HGNC:24648]
15	35270312	35468920	589	198609	ENSECAT00000010221,ENSECAT00000010200	MEIS1,MEIS1	Meis homeobox 1 [Source:HGNC Symbol;Acc:HGNC:7000],Meis homeobox 1 [Source:HGNC Symbol;Acc:HGNC:7000]
15	36892924	37011940	670	119017
15	37551558	37723626	342	172069	ENSECAT00000023210,ENSECAT00000024456,ENSECAT00000024749,ENSECAT00000015642	PELI1,N/A,VPS54,N/A	pellino E3 ubiquitin protein ligase 1 [Source:HGNC Symbol;Acc:HGNC:8827],N/A,VPS54, GARP complex subunit [Source:HGNC Symbol;Acc:HGNC:18652],N/A
15	39141918	39315482	679	173565	ENSECAT00000017813,ENSECAT00000017835	B3GNT2,COMMD1	UDP-GlcNAc:betaGal beta-1,3-N-acetylglucosaminyltransferase 2 [Source:HGNC Symbol;Acc:HGNC:15629],copper metabolism domain containing 1 [Source:HGNC Symbol;Acc:HGNC:23024]
15	39577605	39579981	25	2377
15	39613855	39745103	276	131249	ENSECAT00000026941,ENSECAT00000023442	XPO1,N/A	exportin 1 [Source:HGNC Symbol;Acc:HGNC:12825],N/A
15	43403171	43555266	484	152096
15	44889788	44954564	64	64777	ENSECAT00000007818,ENSECAT00000008457	CCDC88A,N/A	coiled-coil domain containing 88A [Source:HGNC Symbol;Acc:HGNC:25523],N/A
15	45636807	45756771	442	119965	ENSECAT00000017033,ENSECAT00000016722,ENSECAT00000017140,ENSECAT00000017484,ENSECAT00000017434,ENSECAT00000017247,ENSECAT00000017241,ENSECAT00000027462,ENSECAT00000002932	SPTBN1,SPTBN1,SPTBN1,SPTBN1,SPTBN1,SPTBN1,SPTBN1,RNA5SP374,N/A	spectrin beta, non-erythrocytic 1 [Source:HGNC Symbol;Acc:HGNC:11275],spectrin beta, non-erythrocytic 1 [Source:HGNC Symbol;Acc:HGNC:11275],spectrin beta, non-erythrocytic 1 [Source:HGNC Symbol;Acc:HGNC:11275],spectrin beta, non-erythrocytic 1 [Source:HGNC Symbol;Acc:HGNC:11275],spectrin beta, non-erythrocytic 1 [Source:HGNC Symbol;Acc:HGNC:11275],spectrin beta, non-erythrocytic 1 [Source:HGNC Sy…
15	52740032	52894416	1228	154385	ENSECAT00000010821	N/A	N/A
15	54285983	54431027	310	145045	ENSECAT00000019961,ENSECAT00000006546	SLC3A1,PREPL	solute carrier family 3 member 1 [Source:HGNC Symbol;Acc:HGNC:11025],prolyl endopeptidase-like [Source:HGNC Symbol;Acc:HGNC:30228]
15	56585234	56657166	288	71933
15	58694427	58852706	396	158280	ENSECAT00000029028,ENSECAT00000028652,ENSECAT00000014874	MAP4K3,SNORA67,CDKL4	mitogen-activated protein kinase kinase kinase kinase 3 [Source:HGNC Symbol;Acc:HGNC:6865],Small nucleolar RNA SNORA67 [Source:RFAM;Acc:RF00272],cyclin dependent kinase like 4 [Source:HGNC Symbol;Acc:HGNC:19287]
15	58852828	59052163	521	199336	ENSECAT00000019183,ENSECAT00000019765,ENSECAT00000019798	SOS1,N/A,ARHGEF33	SOS Ras/Rac guanine nucleotide exchange factor 1 [Source:HGNC Symbol;Acc:HGNC:11187],N/A,Rho guanine nucleotide exchange factor 33 [Source:HGNC Symbol;Acc:HGNC:37252]
15	59058092	59076381	62	18290	ENSECAT00000019798	ARHGEF33	Rho guanine nucleotide exchange factor 33 [Source:HGNC Symbol;Acc:HGNC:37252]
15	61157182	61573598	2245	416417	ENSECAT00000016619	CRIM1	cysteine rich transmembrane BMP regulator 1 [Source:HGNC Symbol;Acc:HGNC:2359]
15	63306481	63595038	1269	288558	ENSECAT00000023126,ENSECAT00000013445,ENSECAT00000021859,ENSECAT00000021853	FAM98A,RASGRP3,LTBP1,LTBP1	family with sequence similarity 98 member A [Source:HGNC Symbol;Acc:HGNC:24520],RAS guanyl releasing protein 3 [Source:HGNC Symbol;Acc:HGNC:14545],latent transforming growth factor beta binding protein 1 [Source:HGNC Symbol;Acc:HGNC:6714],latent transforming growth factor beta binding protein 1 [Source:HGNC Symbol;Acc:HGNC:6714]
15	63595153	63818980	980	223828	ENSECAT00000021859,ENSECAT00000021853	LTBP1,LTBP1	latent transforming growth factor beta binding protein 1 [Source:HGNC Symbol;Acc:HGNC:6714],latent transforming growth factor beta binding protein 1 [Source:HGNC Symbol;Acc:HGNC:6714]
15	64074553	64099191	85	24639	ENSECAT00000012582	TTC27	tetratricopeptide repeat domain 27 [Source:HGNC Symbol;Acc:HGNC:25986]
15	64192341	64384039	237	191699	ENSECAT00000021569,ENSECAT00000021772	BIRC6,BIRC6	baculoviral IAP repeat containing 6 [Source:HGNC Symbol;Acc:HGNC:13516],baculoviral IAP repeat containing 6 [Source:HGNC Symbol;Acc:HGNC:13516]
15	72226742	72387254	1506	160513	ENSECAT00000007173,ENSECAT00000008242,ENSECAT00000001157,ENSECAT00000008251,ENSECAT00000002447	KLHL29,N/A,N/A,N/A,N/A	kelch like family member 29 [Source:HGNC Symbol;Acc:HGNC:29404],N/A,N/A,N/A,N/A
15	72755487	72844033	540	88547
15	73245234	73262625	49	17392
15	76526089	76532782	34	6694
15	76545253	76676780	752	131528	ENSECAT00000020248	N/A	N/A
15	76975742	77170731	830	194990	ENSECAT00000002559,ENSECAT00000021773,ENSECAT00000024027,ENSECAT00000014312	MSGN1,GEN1,SMC6,VSNL1	mesogenin 1 [Source:HGNC Symbol;Acc:HGNC:14907],GEN1, Holliday junction 5' flap endonuclease [Source:HGNC Symbol;Acc:HGNC:26881],structural maintenance of chromosomes 6 [Source:HGNC Symbol;Acc:HGNC:20466],visinin like 1 [Source:HGNC Symbol;Acc:HGNC:12722]
16	28199316	28257552	407	58237	ENSECAT00000008706	AP002962.1	N/A
16	49606003	49786686	790	180684	ENSECAT00000004525	N/A	N/A
16	50855900	51040268	700	184369	ENSECAT00000020260,ENSECAT00000026925,ENSECAT00000007992	UBP1,FBXL2,N/A	upstream binding protein 1 (LBP-1a) [Source:HGNC Symbol;Acc:HGNC:12507],F-box and leucine rich repeat protein 2 [Source:HGNC Symbol;Acc:HGNC:13598],N/A
16	52137008	52387946	1902	250939	ENSECAT00000024957,ENSECAT00000004263,ENSECAT00000006337,ENSECAT00000006969	OSBPL10,N/A,N/A,N/A	oxysterol binding protein like 10 [Source:HGNC Symbol;Acc:HGNC:16395],N/A,N/A,N/A
16	52389429	52541418	335	151990	ENSECAT00000007362	STT3B	STT3B, catalytic subunit of the oligosaccharyltransferase complex [Source:HGNC Symbol;Acc:HGNC:30611]
16	55233033	55388617	421	155585	ENSECAT00000021763,ENSECAT00000022248	AZI2,CMC1	5-azacytidine induced 2 [Source:HGNC Symbol;Acc:HGNC:24002],C-X9-C motif containing 1 [Source:HGNC Symbol;Acc:HGNC:28783]
16	58036711	58058313	77	21603
16	65583149	65630640	183	47492	ENSECAT00000028433	N/A	N/A
16	65732953	65853118	331	120166	ENSECAT00000021322,ENSECAT00000003941,ENSECAT00000004432	ANKRD28,BTD,BTD	ankyrin repeat domain 28 [Source:HGNC Symbol;Acc:HGNC:29024],biotinidase [Source:HGNC Symbol;Acc:HGNC:1122],biotinidase [Source:HGNC Symbol;Acc:HGNC:1122]
16	70050344	70277997	2590	227654	ENSECAT00000013138,ENSECAT00000029503	KY,N/A	kyphoscoliosis peptidase [Source:HGNC Symbol;Acc:HGNC:26576],N/A
16	77559628	77689316	855	129689	ENSECAT00000006554	SLC9A9	solute carrier family 9 member A9 [Source:HGNC Symbol;Acc:HGNC:20653]
16	77689338	77869039	975	179702	ENSECAT00000009203,ENSECAT00000009216	C3ORF58,N/A	chromosome 3 open reading frame 58 [Source:HGNC Symbol;Acc:HGNC:28490],N/A
16	80229266	80366325	554	137060
17	17051397	17234661	735	183265	ENSECAT00000021980	FREM2	FRAS1 related extracellular matrix protein 2 [Source:HGNC Symbol;Acc:HGNC:25396]
17	18277676	18802433	2619	524758	ENSECAT00000002055,ENSECAT00000003692	FOXO1,MRPS31	forkhead box O1 [Source:HGNC Symbol;Acc:HGNC:3819],mitochondrial ribosomal protein S31 [Source:HGNC Symbol;Acc:HGNC:16632]
17	28073441	28580663	1810	507223	ENSECAT00000008076	VWA8	von Willebrand factor A domain containing 8 [Source:HGNC Symbol;Acc:HGNC:29071]
17	28776460	28944413	606	167954	ENSECAT00000015170,ENSECAT00000001170,ENSECAT00000001282	MTRF1,KBTBD7,KBTBD6	mitochondrial translation release factor 1 [Source:HGNC Symbol;Acc:HGNC:7469],kelch repeat and BTB domain containing 7 [Source:HGNC Symbol;Acc:HGNC:25266],kelch repeat and BTB domain containing 6 [Source:HGNC Symbol;Acc:HGNC:25340]
17	29007582	29474395	2779	466814	ENSECAT00000026523,ENSECAT00000013728,ENSECAT00000020880,ENSECAT00000028387,ENSECAT00000029641,ENSECAT00000025954,ENSECAT00000011247	ELF1,SUGT1,LECT1,N/A,N/A,PCDH8,OLFM4	E74 like ETS transcription factor 1 [Source:HGNC Symbol;Acc:HGNC:3316],SGT1 homolog, MIS12 kinetochore complex assembly cochaperone [Source:HGNC Symbol;Acc:HGNC:16987],leukocyte cell derived chemotaxin 1 [Source:HGNC Symbol;Acc:HGNC:17005],N/A,N/A,protocadherin 8 [Source:HGNC Symbol;Acc:HGNC:8660],olfactomedin 4 [Source:HGNC Symbol;Acc:HGNC:17190]
17	31713605	31847431	334	133827
17	31849358	31904821	138	55464	ENSECAT00000003537,ENSECAT00000017010,ENSECAT00000003606	N/A,N/A,N/A	N/A,N/A,N/A
17	33489143	33649218	446	160076	ENSECAT00000018280	PCDH17	protocadherin 17 [Source:HGNC Symbol;Acc:HGNC:14267]
17	34009742	34227494	645	217753
17	35577066	35802546	1162	225481	ENSECAT00000029749	SNORA76	Small nucleolar RNA SNORA76 [Source:RFAM;Acc:RF00598]
17	35802671	35988036	690	185366	ENSECAT00000000678	TDRD3	tudor domain containing 3 [Source:HGNC Symbol;Acc:HGNC:20612]
17	37547040	37722334	419	175295
17	38294683	38420724	292	126042
17	42134434	42285614	595	151181	ENSECAT00000029526	RN7SKP96	RNA, 7SK small nuclear pseudogene 96 [Source:HGNC Symbol;Acc:HGNC:45820]
17	48792919	48945978	700	153060	ENSECAT00000010401,ENSECAT00000010366	LMO7,LMO7	LIM domain 7 [Source:HGNC Symbol;Acc:HGNC:6646],LIM domain 7 [Source:HGNC Symbol;Acc:HGNC:6646]
17	49314788	49490974	751	176187
17	50460685	50634739	665	174055	ENSECAT00000024754,ENSECAT00000026836	SLAIN1,EDNRB	SLAIN motif family member 1 [Source:HGNC Symbol;Acc:HGNC:26387],endothelin receptor type B [Source:HGNC Symbol;Acc:HGNC:3180]
17	50863306	51024248	567	160943
17	55339436	55490966	630	151531
17	57602519	57781274	547	178756
17	57796859	57983165	629	186307
17	57987998	58352029	934	364032
17	58817532	59160997	1084	343466
17	60195796	60348372	476	152577
17	68609992	68923905	1328	313914	ENSECAT00000025768,ENSECAT00000016962	TM9SF2,CLYBL	transmembrane 9 superfamily member 2 [Source:HGNC Symbol;Acc:HGNC:11865],citrate lyase beta like [Source:HGNC Symbol;Acc:HGNC:18355]
17	70332608	70465879	592	133272	ENSECAT00000019322,ENSECAT00000025906	ITGBL1,FGF14	integrin subunit beta like 1 [Source:HGNC Symbol;Acc:HGNC:6164],fibroblast growth factor 14 [Source:HGNC Symbol;Acc:HGNC:3671]
17	70467240	70709596	1102	242357	ENSECAT00000025906	FGF14	fibroblast growth factor 14 [Source:HGNC Symbol;Acc:HGNC:3671]
18	23917647	24067746	324	150100	ENSECAT00000012775	N/A	N/A
18	25128041	25322350	470	194310
18	26823263	27217062	1114	393800	ENSECAT00000014828	GTDC1	glycosyltransferase like domain containing 1 [Source:HGNC Symbol;Acc:HGNC:20887]
18	27439505	27611679	436	172175	ENSECAT00000020725	ZEB2	zinc finger E-box binding homeobox 2 [Source:HGNC Symbol;Acc:HGNC:14881]
18	30816779	30975595	231	158817	ENSECAT00000026803,ENSECAT00000026798	MBD5,MBD5	methyl-CpG binding domain protein 5 [Source:HGNC Symbol;Acc:HGNC:20444],methyl-CpG binding domain protein 5 [Source:HGNC Symbol;Acc:HGNC:20444]
18	31819513	31839468	109	19956
18	33251400	33631275	1602	379876	ENSECAT00000000462,ENSECAT00000007058,ENSECAT00000012505,ENSECAT00000013380,ENSECAT00000024271,ENSECAT00000024243	RBM43,NMI,TNFAIP6,RIF1,NEB,NEB	RNA binding motif protein 43 [Source:HGNC Symbol;Acc:HGNC:24790],N-myc and STAT interactor [Source:HGNC Symbol;Acc:HGNC:7854],TNF alpha induced protein 6 [Source:HGNC Symbol;Acc:HGNC:11898],replication timing regulatory factor 1 [Source:HGNC Symbol;Acc:HGNC:23207],nebulin [Source:HGNC Symbol;Acc:HGNC:7720],nebulin [Source:HGNC Symbol;Acc:HGNC:7720]
18	33634874	33935085	1437	300212	ENSECAT00000024271,ENSECAT00000024243,ENSECAT00000025356,ENSECAT00000000423	NEB,NEB,ARL5A,CACNB4,CTD-2021K4.1	nebulin [Source:HGNC Symbol;Acc:HGNC:7720],nebulin [Source:HGNC Symbol;Acc:HGNC:7720],ADP ribosylation factor like GTPase 5A [Source:HGNC Symbol;Acc:HGNC:696],calcium voltage-gated channel auxiliary subunit beta 4 [Source:HGNC Symbol;Acc:HGNC:1404],N/A
18	33935200	34218143	1661	282944	ENSECAT00000000423,ENSECAT00000022963	CACNB4,CTD-2021K4.1,STAM2	calcium voltage-gated channel auxiliary subunit beta 4 [Source:HGNC Symbol;Acc:HGNC:1404],N/A,signal transducing adaptor molecule 2 [Source:HGNC Symbol;Acc:HGNC:11358]
18	40308042	40400738	124	92697
18	41774637	41949320	215	174684	ENSECAT00000021497,ENSECAT00000002345,ENSECAT00000011492	PSMD14,TBR1,TBR1	proteasome 26S subunit, non-ATPase 14 [Source:HGNC Symbol;Acc:HGNC:16889],T-box, brain 1 [Source:HGNC Symbol;Acc:HGNC:11590],T-box, brain 1 [Source:HGNC Symbol;Acc:HGNC:11590]
18	42127013	42248892	213	121880	ENSECAT00000015741,ENSECAT00000015738	SLC4A10,SLC4A10	solute carrier family 4 member 10 [Source:HGNC Symbol;Acc:HGNC:13811],solute carrier family 4 member 10 [Source:HGNC Symbol;Acc:HGNC:13811]
18	45564901	45712234	427	147334	ENSECAT00000002776	CSRNP3	cysteine and serine rich nuclear protein 3 [Source:HGNC Symbol;Acc:HGNC:30729]
18	53687729	53708803	109	21075
18	60224514	60516887	914	292374	ENSECAT00000010535,ENSECAT00000018202,ENSECAT00000023481	DNAJC10,FRZB,NCKAP1	DnaJ heat shock protein family (Hsp40) member C10 [Source:HGNC Symbol;Acc:HGNC:24637],frizzled-related protein [Source:HGNC Symbol;Acc:HGNC:3959],NCK associated protein 1 [Source:HGNC Symbol;Acc:HGNC:7666]
18	61986534	62406795	1108	420262	ENSECAT00000011448	ZNF804A	zinc finger protein 804A [Source:HGNC Symbol;Acc:HGNC:21711]
18	62406919	62656164	511	249246
18	63434837	63687768	767	252932	ENSECAT00000025135,ENSECAT00000025048,ENSECAT00000022741,ENSECAT00000007248	ITGAV,ITGAV,FAM171B,ZSWIM2	integrin subunit alpha V [Source:HGNC Symbol;Acc:HGNC:6150],integrin subunit alpha V [Source:HGNC Symbol;Acc:HGNC:6150],family with sequence similarity 171 member B [Source:HGNC Symbol;Acc:HGNC:29412],zinc finger SWIM-type containing 2 [Source:HGNC Symbol;Acc:HGNC:30990]
18	64180456	64368832	462	188377	ENSECAT00000023342	TFPI	tissue factor pathway inhibitor [Source:HGNC Symbol;Acc:HGNC:11760]
18	65655280	65802807	503	147528	ENSECAT00000011989,ENSECAT00000010823,ENSECAT00000003056	COL5A2,N/A,N/A	collagen type V alpha 2 chain [Source:HGNC Symbol;Acc:HGNC:2210],N/A,N/A
18	68679330	68795962	267	116633
18	69121274	69467556	1062	346283	ENSECAT00000003973,ENSECAT00000004008,ENSECAT00000003135,ENSECAT00000005557	N/A,N/A,N/A,N/A	N/A,N/A,N/A,N/A
18	69468221	69536184	208	67964	ENSECAT00000005577	N/A	N/A
18	72913347	73047734	298	134388	ENSECAT00000004852	MARS2	methionyl-tRNA synthetase 2, mitochondrial [Source:HGNC Symbol;Acc:HGNC:25133]
18	73829794	74000955	490	171162
18	80425513	80619162	1371	193650	ENSECAT00000016689,ENSECAT00000017481,ENSECAT00000027701,ENSECAT00000027878,ENSECAT00000004329,ENSECAT00000004448,ENSECAT00000029446	NDUFS1,EEF1B2,SNOZ196,SNORA41,GPR1,ZDBF2,N/A	NADH:ubiquinone oxidoreductase core subunit S1 [Source:HGNC Symbol;Acc:HGNC:7707],eukaryotic translation elongation factor 1 beta 2 [Source:HGNC Symbol;Acc:HGNC:3208],Small nucleolar RNA Z196/R39/R59 family [Source:RFAM;Acc:RF00134],small nucleolar RNA, H/ACA box 41 [Source:HGNC Symbol;Acc:HGNC:32634],G protein-coupled receptor 1 [Source:HGNC Symbol;Acc:HGNC:4463],zinc finger DBF-type containing …
19	7759213	7845841	376	86629
19	11802619	11850954	246	48336	ENSECAT00000024650	PLD1	phospholipase D1 [Source:HGNC Symbol;Acc:HGNC:9067]
19	25706254	25964263	1958	258010
19	26469768	26702743	1089	232976	ENSECAT00000015392	LPP	LIM domain containing preferred translocation partner in lipoma [Source:HGNC Symbol;Acc:HGNC:6679]
19	28408427	28686627	1009	278201	ENSECAT00000011902,ENSECAT00000015125	OSTN,UTS2B	osteocrin [Source:HGNC Symbol;Acc:HGNC:29961],urotensin 2B [Source:HGNC Symbol;Acc:HGNC:30894]
19	37760402	37961704	556	201303	ENSECAT00000015617,ENSECAT00000011120,ENSECAT00000013865,ENSECAT00000017769,ENSECAT00000018828	POLQ,STXBP5L,N/A,N/A,N/A	DNA polymerase theta [Source:HGNC Symbol;Acc:HGNC:9186],syntaxin binding protein 5 like [Source:HGNC Symbol;Acc:HGNC:30757],N/A,N/A,N/A
19	42488159	42520204	103	32046
19	42963525	43145300	301	181776	ENSECAT00000016195	N/A	N/A
19	55774122	55778403	61	4282
19	55980345	56115676	1134	135332	ENSECAT00000022046	DCBLD2	discoidin, CUB and LCCL domain containing 2 [Source:HGNC Symbol;Acc:HGNC:24627]
20	19504387	19512191	23	7805	ENSECAT00000026881	CDKAL1	CDK5 regulatory subunit associated protein 1 like 1 [Source:HGNC Symbol;Acc:HGNC:21050]
20	19851930	20094696	887	242767	ENSECAT00000027005	N/A	N/A
20	45913271	46101835	708	188565	ENSECAT00000019546,ENSECAT00000025686	CD2AP,ADGRF2	CD2 associated protein [Source:HGNC Symbol;Acc:HGNC:14258],adhesion G protein-coupled receptor F2 [Source:HGNC Symbol;Acc:HGNC:18991]
20	56029274	56187405	631	158132
20	58937658	58966758	167	29101
20	63188860	63209693	173	20834
20	63272451	63520822	2340	248372	ENSECAT00000026344	RIMS1	regulating synaptic membrane exocytosis 1 [Source:HGNC Symbol;Acc:HGNC:17282]
20	63520900	63681668	1744	160769
20	63681715	64165151	5444	483437	ENSECAT00000012613,ENSECAT00000012608,ENSECAT00000029558	KCNQ5,KCNQ5,N/A	potassium voltage-gated channel subfamily Q member 5 [Source:HGNC Symbol;Acc:HGNC:6299],potassium voltage-gated channel subfamily Q member 5 [Source:HGNC Symbol;Acc:HGNC:6299],N/A
21	499809	737173	1210	237365	ENSECAT00000023346,ENSECAT00000019375,ENSECAT00000024048,ENSECAT00000016071,ENSECAT00000016015,ENSECAT00000025317,ENSECAT00000008139,ENSECAT00000009434,ENSECAT00000010703,ENSECAT00000010786,ENSECAT00000012587,ENSECAT00000013136	NOTCH3,EPHX3,BRD4,AKAP8,AKAP8,AKAP8L,WIZ,RASAL3,N/A,PGLYRP2,N/A,CYP4F22	notch 3 [Source:HGNC Symbol;Acc:HGNC:7883],epoxide hydrolase 3 [Source:HGNC Symbol;Acc:HGNC:23760],bromodomain containing 4 [Source:HGNC Symbol;Acc:HGNC:13575],A-kinase anchoring protein 8 [Source:HGNC Symbol;Acc:HGNC:378],A-kinase anchoring protein 8 [Source:HGNC Symbol;Acc:HGNC:378],A-kinase anchoring protein 8 like [Source:HGNC Symbol;Acc:HGNC:29857],widely interspaced zinc finger motifs [Sour…
21	3796012	3951253	835	155242	ENSECAT00000002374,ENSECAT00000013564,ENSECAT00000018544,ENSECAT00000018921,ENSECAT00000019279,ENSECAT00000000208	MAU2,GATAD2A,N/A,NDUFA13,YJEFN3,CILP2	MAU2 sister chromatid cohesion factor [Source:HGNC Symbol;Acc:HGNC:29140],GATA zinc finger domain containing 2A [Source:HGNC Symbol;Acc:HGNC:29989],N/A,NADH:ubiquinone oxidoreductase subunit A13 [Source:HGNC Symbol;Acc:HGNC:17194],YjeF N-terminal domain containing 3 [Source:HGNC Symbol;Acc:HGNC:24785],cartilage intermediate layer protein 2 [Source:HGNC Symbol;Acc:HGNC:24213]
21	4423490	4441279	134	17790
21	8025120	8164959	227	139840	ENSECAT00000020325,ENSECAT00000023368,ENSECAT00000023606	CENPK,N/A,ADAMTS6	centromere protein K [Source:HGNC Symbol;Acc:HGNC:29479],N/A,ADAM metallopeptidase with thrombospondin type 1 motif 6 [Source:HGNC Symbol;Acc:HGNC:222]
21	10599281	10763189	399	163909	ENSECAT00000015335,ENSECAT00000027612	IPO11,N/A	importin 11 [Source:HGNC Symbol;Acc:HGNC:20628],N/A
21	15726554	15745600	92	19047
21	15748921	15965315	1369	216395
21	19179980	19326492	608	146513
21	28006962	28167436	401	160475	ENSECAT00000000250,ENSECAT00000007933	WDR70,NUP155	WD repeat domain 70 [Source:HGNC Symbol;Acc:HGNC:25495],nucleoporin 155 [Source:HGNC Symbol;Acc:HGNC:8063]
21	28285701	28508332	419	222632	ENSECAT00000018273,ENSECAT00000020685,ENSECAT00000020680,ENSECAT00000020475	C5ORF42,NIPBL,NIPBL,N/A	chromosome 5 open reading frame 42 [Source:HGNC Symbol;Acc:HGNC:25801],NIPBL, cohesin loading factor [Source:HGNC Symbol;Acc:HGNC:28862],NIPBL, cohesin loading factor [Source:HGNC Symbol;Acc:HGNC:28862],N/A
21	28679912	28688042	58	8131	ENSECAT00000020931	SLC1A3	solute carrier family 1 member 3 [Source:HGNC Symbol;Acc:HGNC:10941]
21	35265290	35363929	376	98640
21	43921759	44318924	2605	397166	ENSECAT00000017797,ENSECAT00000021752,ENSECAT00000026799	FAM134B,ZNF622,Mar-11	family with sequence similarity 134 member B [Source:HGNC Symbol;Acc:HGNC:25964],zinc finger protein 622 [Source:HGNC Symbol;Acc:HGNC:30958],membrane associated ring-CH-type finger 11 [Source:HGNC Symbol;Acc:HGNC:33609]
21	44319896	44539162	1124	219267	ENSECAT00000026799,ENSECAT00000005476,ENSECAT00000005854	Mar-11,FBXL7,N/A	membrane associated ring-CH-type finger 11 [Source:HGNC Symbol;Acc:HGNC:33609],F-box and leucine rich repeat protein 7 [Source:HGNC Symbol;Acc:HGNC:13604],N/A
21	51991578	52166916	1667	175339
22	13680047	13839506	1039	159460	ENSECAT00000012569	ANKEF1	ankyrin repeat and EF-hand domain containing 1 [Source:HGNC Symbol;Acc:HGNC:15803]
22	25726420	25918427	870	192008	ENSECAT00000018074,ENSECAT00000023385,ENSECAT00000018068,ENSECAT00000027584,ENSECAT00000020432,ENSECAT00000001893,ENSECAT00000001936	ACSS2,GSS,MYH7B,N/A,TRPC4AP,N/A,N/A	acyl-CoA synthetase short-chain family member 2 [Source:HGNC Symbol;Acc:HGNC:15814],glutathione synthetase [Source:HGNC Symbol;Acc:HGNC:4624],myosin heavy chain 7B [Source:HGNC Symbol;Acc:HGNC:15906],N/A,transient receptor potential cation channel subfamily C member 4 associated protein [Source:HGNC Symbol;Acc:HGNC:16181],N/A,N/A
22	25918585	26136350	1391	217766	ENSECAT00000012317,ENSECAT00000026279,ENSECAT00000026723,ENSECAT00000011013,ENSECAT00000011331,ENSECAT00000012218	EDEM2,PROCR,MMP24,EIF6,RP4-614O4.11,FAM83C,UQCC1	ER degradation enhancing alpha-mannosidase like protein 2 [Source:HGNC Symbol;Acc:HGNC:15877],protein C receptor [Source:HGNC Symbol;Acc:HGNC:9452],matrix metallopeptidase 24 [Source:HGNC Symbol;Acc:HGNC:7172],eukaryotic translation initiation factor 6 [Source:HGNC Symbol;Acc:HGNC:6159],N/A,family with sequence similarity 83 member C [Source:HGNC Symbol;Acc:HGNC:16121],ubiquinol-cytochrome c redu…
22	26136513	26313772	892	177260	ENSECAT00000012218,ENSECAT00000020569,ENSECAT00000022820,ENSECAT00000022806,ENSECAT00000012305,ENSECAT00000012526,ENSECAT00000013208,ENSECAT00000011400,ENSECAT00000010988,ENSECAT00000010917	UQCC1,GDF5,CEP250,CEP250,N/A,C20ORF173,ERGIC3,N/A,N/A,N/A	ubiquinol-cytochrome c reductase complex assembly factor 1 [Source:HGNC Symbol;Acc:HGNC:15891],growth differentiation factor 5 [Source:HGNC Symbol;Acc:HGNC:4220],centrosomal protein 250 [Source:HGNC Symbol;Acc:HGNC:1859],centrosomal protein 250 [Source:HGNC Symbol;Acc:HGNC:1859],N/A,chromosome 20 open reading frame 173 [Source:HGNC Symbol;Acc:HGNC:16166],ERGIC and golgi 3 [Source:HGNC Symbol;Acc:…
22	26313808	26485735	526	171928	ENSECAT00000011400,ENSECAT00000010988,ENSECAT00000010917,ENSECAT00000023460,ENSECAT00000004589,ENSECAT00000023404,ENSECAT00000024270,ENSECAT00000012803,ENSECAT00000014472,ENSECAT00000027867	N/A,N/A,N/A,SPAG4,CPNE1,RBM12,NFS1,ROMO1,RBM39,RNU6-961P	N/A,N/A,N/A,sperm associated antigen 4 [Source:HGNC Symbol;Acc:HGNC:11214],copine 1 [Source:HGNC Symbol;Acc:HGNC:2314],RNA binding motif protein 12 [Source:HGNC Symbol;Acc:HGNC:9898],NFS1, cysteine desulfurase [Source:HGNC Symbol;Acc:HGNC:15910],reactive oxygen species modulator 1 [Source:HGNC Symbol;Acc:HGNC:16185],RNA binding motif protein 39 [Source:HGNC Symbol;Acc:HGNC:15923],RNA, U6 small nu…
22	26485823	26915623	2255	429801	ENSECAT00000026813,ENSECAT00000027256,ENSECAT00000001237,ENSECAT00000012422,ENSECAT00000018655,ENSECAT00000018648,ENSECAT00000009144	PHF20,RNU6-905P,SCAND1,CNBD2,EPB41L1,EPB41L1,AAR2	PHD finger protein 20 [Source:HGNC Symbol;Acc:HGNC:16098],RNA, U6 small nuclear 905, pseudogene [Source:HGNC Symbol;Acc:HGNC:47868],SCAN domain containing 1 [Source:HGNC Symbol;Acc:HGNC:10566],cyclic nucleotide binding domain containing 2 [Source:HGNC Symbol;Acc:HGNC:16145],erythrocyte membrane protein band 4.1 like 1 [Source:HGNC Symbol;Acc:HGNC:3378],erythrocyte membrane protein band 4.1 like 1…
23	15183718	15361724	971	178007	ENSECAT00000008169	PCSK5	proprotein convertase subtilisin/kexin type 5 [Source:HGNC Symbol;Acc:HGNC:8747]
23	23949897	24043638	412	93742	ENSECAT00000026315,ENSECAT00000026404,ENSECAT00000026449,ENSECAT00000026435	SMARCA2,SMARCA2,SMARCA2,SMARCA2	SWI/SNF related, matrix associated, actin dependent regulator of chromatin, subfamily a, member 2 [Source:HGNC Symbol;Acc:HGNC:11098],SWI/SNF related, matrix associated, actin dependent regulator of chromatin, subfamily a, member 2 [Source:HGNC Symbol;Acc:HGNC:11098],SWI/SNF related, matrix associated, actin dependent regulator of chromatin, subfamily a, member 2 [Source:HGNC Symbol;Acc:HGNC:1109…
23	25059479	25301656	560	242178	ENSECAT00000011715,ENSECAT00000021314	RFX3,N/A	regulatory factor X3 [Source:HGNC Symbol;Acc:HGNC:9984],N/A
23	39730260	39909708	631	179449	ENSECAT00000005193,ENSECAT00000027811,ENSECAT00000028518	FOCAD,N/A,SNORA30	focadhesin [Source:HGNC Symbol;Acc:HGNC:23377],N/A,Small nucleolar RNA SNORA30/SNORA37 family [Source:RFAM;Acc:RF00415]
23	42609978	42688593	280	78616	ENSECAT00000029450	RNU6-255P	RNA, U6 small nuclear 255, pseudogene [Source:HGNC Symbol;Acc:HGNC:47218]
23	47131068	47360485	929	229418
23	47360976	47527379	527	166404
23	54865503	55045468	2019	179966	ENSECAT00000021815,ENSECAT00000021827,ENSECAT00000014910,ENSECAT00000015855,ENSECAT00000016220,ENSECAT00000028156,ENSECAT00000017009,ENSECAT00000016975,ENSECAT00000016890	WNK2,WNK2,NINJ1,CARD19,SUSD3,RNA5SP267,RNA5SP263,FGD3,FGD3,FGD3	WNK lysine deficient protein kinase 2 [Source:HGNC Symbol;Acc:HGNC:14542],WNK lysine deficient protein kinase 2 [Source:HGNC Symbol;Acc:HGNC:14542],ninjurin 1 [Source:HGNC Symbol;Acc:HGNC:7824],caspase recruitment domain family member 19 [Source:HGNC Symbol;Acc:HGNC:28148],sushi domain containing 3 [Source:HGNC Symbol;Acc:HGNC:28391],RNA, 5S ribosomal pseudogene 267 [Source:HGNC Symbol;Acc:HGNC:4…
24	4755915	4792738	76	36824	ENSECAT00000004967	OTX2	orthodenticle homeobox 2 [Source:HGNC Symbol;Acc:HGNC:8522]
24	13033082	13231653	270	198572	ENSECAT00000003608,ENSECAT00000006887,ENSECAT00000006858,ENSECAT00000006965	N/A,GPHN,GPHN,GPHN	N/A,gephyrin [Source:HGNC Symbol;Acc:HGNC:15465],gephyrin [Source:HGNC Symbol;Acc:HGNC:15465],gephyrin [Source:HGNC Symbol;Acc:HGNC:15465]
24	19785368	19970077	1182	184710	ENSECAT00000024534,ENSECAT00000025545,ENSECAT00000000463,ENSECAT00000018990	LIN52,VSX2,ABCD4,ISCA2	lin-52 DREAM MuvB core complex component [Source:HGNC Symbol;Acc:HGNC:19856],visual system homeobox 2 [Source:HGNC Symbol;Acc:HGNC:1975],ATP binding cassette subfamily D member 4 [Source:HGNC Symbol;Acc:HGNC:68],iron-sulfur cluster assembly 2 [Source:HGNC Symbol;Acc:HGNC:19857]
24	29525392	29556325	267	30934
24	40038759	40100144	584	61386
25	300804	464361	635	163558	ENSECAT00000009715,ENSECAT00000028338,ENSECAT00000010517,ENSECAT00000003501,ENSECAT00000010614,ENSECAT00000011472,ENSECAT00000017098,ENSECAT00000017404,ENSECAT00000017335,ENSECAT00000018940,ENSECAT00000019337	PHF24,RNU6-1000P,DNAJB5,N/A,C9ORF131,VCP,FANCG,PIGO,PIGO,STOML2,FAM214B	PHD finger protein 24 [Source:HGNC Symbol;Acc:HGNC:29180],RNA, U6 small nuclear 1000, pseudogene [Source:HGNC Symbol;Acc:HGNC:47963],DnaJ heat shock protein family (Hsp40) member B5 [Source:HGNC Symbol;Acc:HGNC:14887],N/A,chromosome 9 open reading frame 131 [Source:HGNC Symbol;Acc:HGNC:31418],valosin containing protein [Source:HGNC Symbol;Acc:HGNC:12666],Fanconi anemia complementation group G [So…
25	667450	1024732	1300	357283	ENSECAT00000005163,ENSECAT00000005197,ENSECAT00000024743,ENSECAT00000025402,ENSECAT00000025330,ENSECAT00000025413,ENSECAT00000026463,ENSECAT00000028960,ENSECAT00000000214,ENSECAT00000004753,ENSECAT00000009138,ENSECAT00000028079,ENSECAT00000009157,ENSECAT00000009317,ENSECAT00000010559,ENSECAT00000010539,ENSECAT00000014868,ENSECAT00000019221,ENSECAT00000019115,ENSECAT00000019033,ENSECAT00000000183,…	N/A,N/A,N/A,N/A,N/A,N/A,RUSC2,FAM166B,TESK1,CD72,SIT1,N/A,CCDC107,ARHGEF39,CA9,CA9,TPM2,TLN1,TLN1,TLN1,CREB3,GBA2,RGP1,MSMP	N/A,N/A,N/A,N/A,N/A,N/A,RUN and SH3 domain containing 2 [Source:HGNC Symbol;Acc:HGNC:23625],family with sequence similarity 166 member B [Source:HGNC Symbol;Acc:HGNC:34242],testis-specific kinase 1 [Source:HGNC Symbol;Acc:HGNC:11731],CD72 molecule [Source:HGNC Symbol;Acc:HGNC:1696],signaling threshold regulating transmembrane adaptor 1 [Source:HGNC Symbol;Acc:HGNC:17710],N/A,coiled-coil domain co…
25	1025079	1157862	847	132784	ENSECAT00000012614,ENSECAT00000012549,ENSECAT00000012626,ENSECAT00000000044,ENSECAT00000000097,ENSECAT00000000550,ENSECAT00000003762,ENSECAT00000005238,ENSECAT00000003894	NPR2,NPR2,NPR2,HINT2,FAM221B,TMEM8B,OR13J1,N/A,HRCT1	natriuretic peptide receptor 2 [Source:HGNC Symbol;Acc:HGNC:7944],natriuretic peptide receptor 2 [Source:HGNC Symbol;Acc:HGNC:7944],natriuretic peptide receptor 2 [Source:HGNC Symbol;Acc:HGNC:7944],histidine triad nucleotide binding protein 2 [Source:HGNC Symbol;Acc:HGNC:18344],family with sequence similarity 221 member B [Source:HGNC Symbol;Acc:HGNC:30762],transmembrane protein 8B [Source:HGNC S…
25	8139705	8385608	812	245904
25	10911930	11007751	317	95822	ENSECAT00000003051,ENSECAT00000004843,ENSECAT00000006400	N/A,OR13D1,NIPSNAP3A	N/A,olfactory receptor family 13 subfamily D member 1 [Source:HGNC Symbol;Acc:HGNC:14695],nipsnap homolog 3A [Source:HGNC Symbol;Acc:HGNC:23619]
25	20372691	20407899	158	35209
26	5370860	5609704	840	238845
26	20790496	20981579	437	191084
26	26317803	26511651	1064	193849	ENSECAT00000023165,ENSECAT00000000257	N/A,BACH1	N/A,BTB domain and CNC homolog 1 [Source:HGNC Symbol;Acc:HGNC:935]
26	34432340	34729982	2292	297643	ENSECAT00000008950,ENSECAT00000011300	KCNJ15,ERG	potassium voltage-gated channel subfamily J member 15 [Source:HGNC Symbol;Acc:HGNC:6261],ERG, ETS transcription factor [Source:HGNC Symbol;Acc:HGNC:3446]
26	35112015	35469041	2048	357027	ENSECAT00000020307,ENSECAT00000024237,ENSECAT00000024216,ENSECAT00000020274,ENSECAT00000007917,ENSECAT00000008785,ENSECAT00000011051	PSMG1,BRWD1,BRWD1,HMGN1,WRB,LCA5L,SH3BGR	proteasome assembly chaperone 1 [Source:HGNC Symbol;Acc:HGNC:3043],bromodomain and WD repeat domain containing 1 [Source:HGNC Symbol;Acc:HGNC:12760],bromodomain and WD repeat domain containing 1 [Source:HGNC Symbol;Acc:HGNC:12760],high mobility group nucleosome binding domain 1 [Source:HGNC Symbol;Acc:HGNC:4984],tryptophan rich basic protein [Source:HGNC Symbol;Acc:HGNC:12790],LCA5L, lebercilin l…
26	35889386	36040255	1621	150870	ENSECAT00000014512	DSCAM	DS cell adhesion molecule [Source:HGNC Symbol;Acc:HGNC:3039]
26	36758817	37013873	2572	255057	ENSECAT00000003438,ENSECAT00000006093,ENSECAT00000017278	N/A,BACE2,FAM3B	N/A,beta-site APP-cleaving enzyme 2 [Source:HGNC Symbol;Acc:HGNC:934],family with sequence similarity 3 member B [Source:HGNC Symbol;Acc:HGNC:1253]
26	40682704	40857320	1109	174617	ENSECAT00000003516	N/A	N/A
26	40943014	41160747	1539	217734	ENSECAT00000013387,ENSECAT00000024583	PCBP3,COL6A1	poly(rC) binding protein 3 [Source:HGNC Symbol;Acc:HGNC:8651],collagen type VI alpha 1 chain [Source:HGNC Symbol;Acc:HGNC:2211]
26	41275596	41559890	1715	284295	ENSECAT00000009521,ENSECAT00000020631,ENSECAT00000020592,ENSECAT00000020462,ENSECAT00000021777,ENSECAT00000024443	LSS,MCM3AP,MCM3AP,YBEY,C21ORF58,PCNT	lanosterol synthase (2,3-oxidosqualene-lanosterol cyclase) [Source:HGNC Symbol;Acc:HGNC:6708],minichromosome maintenance complex component 3 associated protein [Source:HGNC Symbol;Acc:HGNC:6946],minichromosome maintenance complex component 3 associated protein [Source:HGNC Symbol;Acc:HGNC:6946],ybeY metallopeptidase (putative) [Source:HGNC Symbol;Acc:HGNC:1299],chromosome 21 open reading frame 58…
26	41562276	41865849	1563	303574	ENSECAT00000019197,ENSECAT00000019195,ENSECAT00000019139,ENSECAT00000019020,ENSECAT00000001130,ENSECAT00000012802,ENSECAT00000013251	DIP2A,DIP2A,DIP2A,DIP2A,N/A,S100B,PRMT2	disco interacting protein 2 homolog A [Source:HGNC Symbol;Acc:HGNC:17217],disco interacting protein 2 homolog A [Source:HGNC Symbol;Acc:HGNC:17217],disco interacting protein 2 homolog A [Source:HGNC Symbol;Acc:HGNC:17217],disco interacting protein 2 homolog A [Source:HGNC Symbol;Acc:HGNC:17217],N/A,S100 calcium binding protein B [Source:HGNC Symbol;Acc:HGNC:10500],protein arginine methyltransfera…
27	3151971	3338288	1273	186318	ENSECAT00000005219,ENSECAT00000008239,ENSECAT00000009547	IKBKB,PLAT,AP3M2	inhibitor of kappa light polypeptide gene enhancer in B-cells, kinase beta [Source:HGNC Symbol;Acc:HGNC:5960],plasminogen activator, tissue type [Source:HGNC Symbol;Acc:HGNC:9051],adaptor related protein complex 3 mu 2 subunit [Source:HGNC Symbol;Acc:HGNC:570]
27	3352792	3510495	485	157704	ENSECAT00000010330,ENSECAT00000010299,ENSECAT00000010292,ENSECAT00000029612	KAT6A,KAT6A,KAT6A,SNORD112	lysine acetyltransferase 6A [Source:HGNC Symbol;Acc:HGNC:13013],lysine acetyltransferase 6A [Source:HGNC Symbol;Acc:HGNC:13013],lysine acetyltransferase 6A [Source:HGNC Symbol;Acc:HGNC:13013],Small nucleolar RNA SNORD112 [Source:RFAM;Acc:RF01169]
27	7292091	7462945	636	170855	ENSECAT00000017020,ENSECAT00000017018,ENSECAT00000025506,ENSECAT00000026009,ENSECAT00000026005	FGFR1,FGFR1,LETM2,WHSC1L1,WHSC1L1	fibroblast growth factor receptor 1 [Source:HGNC Symbol;Acc:HGNC:3688],fibroblast growth factor receptor 1 [Source:HGNC Symbol;Acc:HGNC:3688],leucine zipper and EF-hand containing transmembrane protein 2 [Source:HGNC Symbol;Acc:HGNC:14648],Wolf-Hirschhorn syndrome candidate 1-like 1 [Source:HGNC Symbol;Acc:HGNC:12767],Wolf-Hirschhorn syndrome candidate 1-like 1 [Source:HGNC Symbol;Acc:HGNC:12767]
27	12538380	12713072	736	174693
27	12944110	13156417	935	212308	ENSECAT00000000082,ENSECAT00000000083	N/A,N/A	N/A,N/A
27	14116890	14438083	2033	321194	ENSECAT00000023673,ENSECAT00000003305,ENSECAT00000024325,ENSECAT00000024498	DCTN6,MBOAT4,LEPROTL1,SARAF	dynactin subunit 6 [Source:HGNC Symbol;Acc:HGNC:16964],membrane bound O-acyltransferase domain containing 4 [Source:HGNC Symbol;Acc:HGNC:32311],leptin receptor overlapping transcript-like 1 [Source:HGNC Symbol;Acc:HGNC:6555],store-operated calcium entry associated regulatory factor [Source:HGNC Symbol;Acc:HGNC:28789]
27	15431600	15459724	260	28125	ENSECAT00000011401	PPP1R3B	protein phosphatase 1 regulatory subunit 3B [Source:HGNC Symbol;Acc:HGNC:14942]
27	31045749	31166774	324	121026
28	410528	571798	367	161271	ENSECAT00000006367,ENSECAT00000006425,ENSECAT00000029317,ENSECAT00000007472,ENSECAT00000014095	N/A,RAB21,RN7SKP147,TBC1D15,TPH2	N/A,RAB21, member RAS oncogene family [Source:HGNC Symbol;Acc:HGNC:18263],RNA, 7SK small nuclear pseudogene 147 [Source:HGNC Symbol;Acc:HGNC:45871],TBC1 domain family member 15 [Source:HGNC Symbol;Acc:HGNC:25694],tryptophan hydroxylase 2 [Source:HGNC Symbol;Acc:HGNC:20692]
28	615265	912726	1571	297462	ENSECAT00000014095,ENSECAT00000003691,ENSECAT00000001159,ENSECAT00000008436,ENSECAT00000008454,ENSECAT00000028977	TPH2,N/A,N/A,AP002962.1,TRHDE,TRHDE	tryptophan hydroxylase 2 [Source:HGNC Symbol;Acc:HGNC:20692],N/A,N/A,N/A,thyrotropin releasing hormone degrading enzyme [Source:HGNC Symbol;Acc:HGNC:30748],thyrotropin releasing hormone degrading enzyme [Source:HGNC Symbol;Acc:HGNC:30748]
28	1626200	1930515	1001	304316	ENSECAT00000003953,ENSECAT00000001303,ENSECAT00000010370	N/A,N/A,N/A	N/A,N/A,N/A
28	4769086	4809041	255	39956	ENSECAT00000007163,ENSECAT00000016520	ZDHHC17,CSRP2	zinc finger DHHC-type containing 17 [Source:HGNC Symbol;Acc:HGNC:18412],cysteine and glycine rich protein 2 [Source:HGNC Symbol;Acc:HGNC:2470]
28	5088493	5174235	472	85743
28	7095503	7346257	934	250755	ENSECAT00000020641,ENSECAT00000021425,ENSECAT00000004742,ENSECAT00000021971,ENSECAT00000021934	PAWR,N/A,N/A,PPP1R12A,PPP1R12A	pro-apoptotic WT1 regulator [Source:HGNC Symbol;Acc:HGNC:8614],N/A,N/A,protein phosphatase 1 regulatory subunit 12A [Source:HGNC Symbol;Acc:HGNC:7618],protein phosphatase 1 regulatory subunit 12A [Source:HGNC Symbol;Acc:HGNC:7618]
28	11683345	11871416	519	188072	ENSECAT00000007837,ENSECAT00000008341	LRRIQ1,N/A	leucine rich repeats and IQ motif containing 1 [Source:HGNC Symbol;Acc:HGNC:25708],N/A
28	12495367	12496457	12	1091
28	12823852	12918196	271	94345
28	25542485	25666029	431	123545	ENSECAT00000011449,ENSECAT00000011421,ENSECAT00000009515,ENSECAT00000009511,ENSECAT00000020229,ENSECAT00000025438	GNPTAB,GNPTAB,MYBPC1,MYBPC1,CHPT1,SYCP3	N-acetylglucosamine-1-phosphate transferase alpha and beta subunits [Source:HGNC Symbol;Acc:HGNC:29670],N-acetylglucosamine-1-phosphate transferase alpha and beta subunits [Source:HGNC Symbol;Acc:HGNC:29670],myosin binding protein C, slow type [Source:HGNC Symbol;Acc:HGNC:7549],myosin binding protein C, slow type [Source:HGNC Symbol;Acc:HGNC:7549],choline phosphotransferase 1 [Source:HGNC Symbol;…
29	13070313	13229340	905	159028	ENSECAT00000013218,ENSECAT00000013566	PTF1A,MSRB2	pancreas specific transcription factor, 1a [Source:HGNC Symbol;Acc:HGNC:23734],methionine sulfoxide reductase B2 [Source:HGNC Symbol;Acc:HGNC:17061]
29	14272622	14321215	232	48594	ENSECAT00000007975,ENSECAT00000014005,ENSECAT00000013934,ENSECAT00000029727	DNAJC1,MLLT10,MLLT10,RN7SKP219	DnaJ heat shock protein family (Hsp40) member C1 [Source:HGNC Symbol;Acc:HGNC:20090],myeloid/lymphoid or mixed-lineage leukemia; translocated to, 10 [Source:HGNC Symbol;Acc:HGNC:16063],myeloid/lymphoid or mixed-lineage leukemia; translocated to, 10 [Source:HGNC Symbol;Acc:HGNC:16063],RNA, 7SK small nuclear pseudogene 219 [Source:HGNC Symbol;Acc:HGNC:45943]
29	23284028	23496840	1442	212813	ENSECAT00000007313,ENSECAT00000007499	CELF2,CELF2	CUGBP, Elav-like family member 2 [Source:HGNC Symbol;Acc:HGNC:2550],CUGBP, Elav-like family member 2 [Source:HGNC Symbol;Acc:HGNC:2550]
29	23496872	23647806	778	150935	ENSECAT00000024054,ENSECAT00000004442	N/A,N/A	N/A,N/A
29	24358313	24575499	919	217187
29	26207571	26274684	388	67114	ENSECAT00000026648	ATP5C1	ATP synthase, H+ transporting, mitochondrial F1 complex, gamma polypeptide 1 [Source:HGNC Symbol;Acc:HGNC:833]
30	8005159	8266508	818	261350	ENSECAT00000011831,ENSECAT00000018716,ENSECAT00000019903	LBR,N/A,N/A	lamin B receptor [Source:HGNC Symbol;Acc:HGNC:6518],N/A,N/A
31	3868019	4672309	3704	804291	ENSECAT00000029110,ENSECAT00000004759,ENSECAT00000014930	PARK2,PARK2,PACRG	parkin RBR E3 ubiquitin protein ligase [Source:HGNC Symbol;Acc:HGNC:8607],parkin RBR E3 ubiquitin protein ligase [Source:HGNC Symbol;Acc:HGNC:8607],PARK2 coregulated [Source:HGNC Symbol;Acc:HGNC:19152]
31	4672748	5196661	3325	523914	ENSECAT00000014930,ENSECAT00000018574,ENSECAT00000027547	PACRG,QKI,N/A	PARK2 coregulated [Source:HGNC Symbol;Acc:HGNC:19152],QKI, KH domain containing RNA binding [Source:HGNC Symbol;Acc:HGNC:21100],N/A
