# Supplementary material for: Genome data uncover four synergistic key regulators for extremely small body size in horses
Source: BMC Genomics. 2018 Jun 25;19:492. doi: 10.1186/s12864-018-4877-5 (PMC6019228; doi:10.1186/s12864-018-4877-5)
Supplement: Supplementary file 3 — Comparison of ROH regions with Fst. The highest 1% Fst investigated for ROHs in the same region found in three Shetland ponies. In total 439 overlapping regions were identified. (XLSX 20 kb) [file 12864_2018_4877_MOESM3_ESM.xlsx]

## Sheet: Tabelle1
ECA	ROH region start	ROH region end	No. of SNPs in ROH region	ROH region size (bp)	FST region start	FST region end	No. of FST	Max. FST	Horse genes	Human genes	Description
1	25237181	25362264	845	125084	25290000	25380000	5	0.325437	ENSECAT00000008738	SORCS3	sortilin related VPS10 domain containing receptor 3 [Source:HGNC Symbol;Acc:HGNC:16699]
1	43586880	43753315	530	166436	43540000	43590000	1	0.256586
1	63359731	63538128	940	178398	63310000	63400000	5	0.329256	ENSECAT00000010910	C10ORF11	chromosome 10 open reading frame 11 [Source:HGNC Symbol;Acc:HGNC:23405]
1	104360962	105423123	5865	1062162	104460000	104690000	18	0.429244	ENSECAT00000000464,ENSECAT00000009260,ENSECAT00000010866, ENSECAT00000012278,ENSECAT00000012280,ENSECAT00000012254,ENSECAT00000005655,ENSECAT00000005699,ENSECAT00000021780,ENSECAT00000000317,ENSECAT00000005106,ENSECAT00000000726,ENSECAT00000000777	SYNM,TTC23,LRRC28,MEF2A,MEF2A,MEF2A,N/A,N/A,N/A,LYSMD4,N/A,ADAMTS17,ADAMTS17	synemin [Source:HGNC Symbol;Acc:HGNC:24466],tetratricopeptide repeat domain 23 [Source:HGNC Symbol;Acc:HGNC:25730],leucine rich repeat containing 28 [Source:HGNC Symbol;Acc:HGNC:28355],myocyte enhancer factor 2A [Source:HGNC Symbol;Acc:HGNC:6993],myocyte enhancer factor 2A [Source:HGNC Symbol;Acc:HGNC:6993],myocyte enhancer factor 2A [Source:HGNC Symbol;Acc:HGNC:6993],N/A,N/A,N/A,LysM domain cont…
1	107730639	108760456	8071	1029818	107820000	108250000	24	0.436969	ENSECAT00000012704,ENSECAT00000016655,ENSECAT00000016581,ENSECAT00000001335,ENSECAT00000005846,ENSECAT00000006174,ENSECAT00000010745,ENSECAT00000010770,ENSECAT00000014703,ENSECAT00000000510,ENSECAT00000006432,ENSECAT00000009109,ENSECAT00000008800,ENSECAT00000028457,ENSECAT00000023215,ENSECAT00000023588	FAM189A1,APBA2,APBA2,AP002962.1,MCEE,MPHOSPH10,FAN1,FAN1,MTMR10,N/A,N/A,TRPM1,TRPM1,N/A,N/A,OTUD7A	family with sequence similarity 189 member A1 [Source:HGNC Symbol;Acc:HGNC:29075],amyloid beta precursor protein binding family A member 2 [Source:HGNC Symbol;Acc:HGNC:579],amyloid beta precursor protein binding family A member 2 [Source:HGNC Symbol;Acc:HGNC:579],N/A,methylmalonyl-CoA epimerase [Source:HGNC Symbol;Acc:HGNC:16732],M-phase phosphoprotein 10 [Source:HGNC Symbol;Acc:HGNC:7213],FANCD2…
1	111357315	111576014	1585	218700	111480000	111580000	6	0.342657	ENSECAT00000023932	CT55	cancer/testis antigen 55 [Source:HGNC Symbol;Acc:HGNC:26047]
1	115864837	116036998	1207	172162	115950000	116050000	6	0.457006	ENSECAT00000025523,ENSECAT00000006322,ENSECAT00000001460,ENSECAT00000016732	DNAJA4,WDR61,N/A,CRABP1	DnaJ heat shock protein family (Hsp40) member A4 [Source:HGNC Symbol;Acc:HGNC:14885],WD repeat domain 61 [Source:HGNC Symbol;Acc:HGNC:30300],N/A,cellular retinoic acid binding protein 1 [Source:HGNC Symbol;Acc:HGNC:2338]
1	120468534	121432931	4078	964398	121160000	121480000	19	0.418668	ENSECAT00000021211,ENSECAT00000005301,ENSECAT00000021223,ENSECAT00000027515,ENSECAT00000021871,ENSECAT00000004208,ENSECAT00000015248,ENSECAT00000015447,ENSECAT00000020910,ENSECAT00000010733,ENSECAT00000012568,ENSECAT00000017472,ENSECAT00000008703,ENSECAT00000005403,ENSECAT00000015561,ENSECAT00000003690,ENSECAT00000017832,ENSECAT00000017899,ENSECAT00000005431,ENSECAT00000005495,ENSECAT00000005548,…	N/A,N/A,N/A,RNU6-38P,ADPGK,BBS4,N/A,N/A,ARIH1,TMEM202,RP11-106M3.2,HEXA,PARP6,PKM,N/A,GRAMD2,SENP8,MYO9A,MYO9A,N/A,N/A,N/A,N/A	N/A,N/A,N/A,RNA, U6 small nuclear 38, pseudogene [Source:HGNC Symbol;Acc:HGNC:34282],ADP dependent glucokinase [Source:HGNC Symbol;Acc:HGNC:25250],Bardet-Biedl syndrome 4 [Source:HGNC Symbol;Acc:HGNC:969],N/A,N/A,ariadne RBR E3 ubiquitin protein ligase 1 [Source:HGNC Symbol;Acc:HGNC:689],transmembrane protein 202 [Source:HGNC Symbol;Acc:HGNC:33733],N/A,hexosaminidase subunit alpha [Source:HGNC Sy…
1	121433038	121600359	830	167322	121390000	121570000	14	0.454721	ENSECAT00000017832,ENSECAT00000017899,ENSECAT00000016125,ENSECAT00000024573	MYO9A,MYO9A,NR2E3,THSD4	myosin IXA [Source:HGNC Symbol;Acc:HGNC:7608],myosin IXA [Source:HGNC Symbol;Acc:HGNC:7608],nuclear receptor subfamily 2 group E member 3 [Source:HGNC Symbol;Acc:HGNC:7974],thrombospondin type 1 domain containing 4 [Source:HGNC Symbol;Acc:HGNC:25835]
1	121668712	121802451	835	133740	121620000	121710000	5	0.319078	ENSECAT00000024573,ENSECAT00000005600	THSD4,N/A	thrombospondin type 1 domain containing 4 [Source:HGNC Symbol;Acc:HGNC:25835],N/A
1	145845726	146539100	2975	693375	146150000	146370000	12	0.370522	ENSECAT00000028008,ENSECAT00000013490,ENSECAT00000013510,ENSECAT00000013720,ENSECAT00000025875,ENSECAT00000004697,ENSECAT00000015746,ENSECAT00000015974,ENSECAT00000024489,ENSECAT00000007350,ENSECAT00000009600,ENSECAT00000020864,ENSECAT00000025152,ENSECAT00000012882,ENSECAT00000012886,ENSECAT00000026930	N/A,UBR1,UBR1,UBR1,TTBK2,N/A,N/A,CDAN1,STARD9,STARD9,SNAP23,LRRC57,ZNF106,CAPN3,CAPN3,GANC	N/A,ubiquitin protein ligase E3 component n-recognin 1 [Source:HGNC Symbol;Acc:HGNC:16808],ubiquitin protein ligase E3 component n-recognin 1 [Source:HGNC Symbol;Acc:HGNC:16808],ubiquitin protein ligase E3 component n-recognin 1 [Source:HGNC Symbol;Acc:HGNC:16808],tau tubulin kinase 2 [Source:HGNC Symbol;Acc:HGNC:19141],N/A,N/A,codanin 1 [Source:HGNC Symbol;Acc:HGNC:1713],StAR related lipid trans…
1	158820978	158987457	129	166480	158900000	158990000	5	0.296967	ENSECAT00000012994,ENSECAT00000013165,ENSECAT00000014264,ENSECAT00000015793,ENSECAT00000015915	N/A,TRAV26-2,TRAV26-2,TRAV20,TRAV21	N/A,T cell receptor alpha variable 26-2 [Source:HGNC Symbol;Acc:HGNC:12124],T cell receptor alpha variable 26-2 [Source:HGNC Symbol;Acc:HGNC:12124],T cell receptor alpha variable 20 [Source:HGNC Symbol;Acc:HGNC:12117],T cell receptor alpha variable 21 [Source:HGNC Symbol;Acc:HGNC:12118]
2	30068927	30506061	3628	437135	30480000	30530000	1	0.263103	ENSECAT00000008844,ENSECAT00000029663,ENSECAT00000015100,ENSECAT00000017238,ENSECAT00000028857	N/A,RNU6-763P,RUNX3,CLIC4,SRRM1	N/A,RNA, U6 small nuclear 763, pseudogene [Source:HGNC Symbol;Acc:HGNC:47726],runt related transcription factor 3 [Source:HGNC Symbol;Acc:HGNC:10473],chloride intracellular channel 4 [Source:HGNC Symbol;Acc:HGNC:13518],serine and arginine repetitive matrix 1 [Source:HGNC Symbol;Acc:HGNC:16638]
2	88383449	88557987	647	174539	88450000	88550000	6	0.429858	ENSECAT00000026386,ENSECAT00000006248,ENSECAT00000008866	FREM3,SMARCA5,GAB1	FRAS1 related extracellular matrix 3 [Source:HGNC Symbol;Acc:HGNC:25172],SWI/SNF related, matrix associated, actin dependent regulator of chromatin, subfamily a, member 5 [Source:HGNC Symbol;Acc:HGNC:11101],GRB2 associated binding protein 1 [Source:HGNC Symbol;Acc:HGNC:4066]
2	117565802	117785849	1680	220048	117580000	117700000	8	0.325437	ENSECAT00000002558,ENSECAT00000023500	N/A,PAPSS1	N/A,3'-phosphoadenosine 5'-phosphosulfate synthase 1 [Source:HGNC Symbol;Acc:HGNC:8603]
2	117787466	118302833	3306	515368	118060000	118240000	10	0.301019	ENSECAT00000023999,ENSECAT00000029396,ENSECAT00000000696	N/A,N/A,DKK2	N/A,N/A,dickkopf WNT signaling pathway inhibitor 2 [Source:HGNC Symbol;Acc:HGNC:2892]
3	28452754	28554100	1019	101347	28460000	28520000	2	0.268083	ENSECAT00000019921,ENSECAT00000020395	DYNLRB2,CDYL2	dynein light chain roadblock-type 2 [Source:HGNC Symbol;Acc:HGNC:15467],chromodomain Y-like 2 [Source:HGNC Symbol;Acc:HGNC:23030]
3	82366626	82566757	419	200132	82540000	82600000	2	0.269818	ENSECAT00000002539,ENSECAT00000011919	GABRA2,GABRG1	gamma-aminobutyric acid type A receptor alpha2 subunit [Source:HGNC Symbol;Acc:HGNC:4076],gamma-aminobutyric acid type A receptor gamma1 subunit [Source:HGNC Symbol;Acc:HGNC:4086]
3	103649513	103840875	492	191363	103600000	103730000	4	0.313247	ENSECAT00000026752	SLIT2	slit guidance ligand 2 [Source:HGNC Symbol;Acc:HGNC:11086]
3	104817507	104992263	792	174757	104770000	104850000	4	0.366115
3	105869532	107371773	12759	1502242	105820000	106490000	11	0.315175	ENSECAT00000014455,ENSECAT00000014438,ENSECAT00000018409,ENSECAT00000019690,ENSECAT00000005371,ENSECAT00000005652,ENSECAT00000028809,ENSECAT00000008852,ENSECAT00000029812,ENSECAT00000011863,ENSECAT00000014789,ENSECAT00000029662	FAM184B,FAM184B,MED28,LAP3,CLRN2,QDPR,N/A,LDB2,N/A,TAPT1,PROM1,N/A	family with sequence similarity 184 member B [Source:HGNC Symbol;Acc:HGNC:29235],family with sequence similarity 184 member B [Source:HGNC Symbol;Acc:HGNC:29235],mediator complex subunit 28 [Source:HGNC Symbol;Acc:HGNC:24628],leucine aminopeptidase 3 [Source:HGNC Symbol;Acc:HGNC:18449],clarin 2 [Source:HGNC Symbol;Acc:HGNC:33939],quinoid dihydropteridine reductase [Source:HGNC Symbol;Acc:HGNC:975…
3	107609465	109014319	8277	1404855	108500000	108590000	5	0.314573	ENSECAT00000025087,ENSECAT00000026092,ENSECAT00000026208,ENSECAT00000027110,ENSECAT00000002309,ENSECAT00000027126,ENSECAT00000027124,ENSECAT00000008079,ENSECAT00000008984	BST1,FAM200B,FBXL5,N/A,N/A,CC2D2A,CC2D2A,C1QTNF7,CPEB2	bone marrow stromal cell antigen 1 [Source:HGNC Symbol;Acc:HGNC:1118],family with sequence similarity 200 member B [Source:HGNC Symbol;Acc:HGNC:27740],F-box and leucine rich repeat protein 5 [Source:HGNC Symbol;Acc:HGNC:13602],N/A,N/A,coiled-coil and C2 domain containing 2A [Source:HGNC Symbol;Acc:HGNC:29253],coiled-coil and C2 domain containing 2A [Source:HGNC Symbol;Acc:HGNC:29253],C1q and tumo…
4	72118266	72343465	689	225200	72070000	72130000	2	0.275903	ENSECAT00000014319	MDFIC	MyoD family inhibitor domain containing [Source:HGNC Symbol;Acc:HGNC:28870]
6	6321387	6492613	1689	171227	6420000	6490000	3	0.268902	ENSECAT00000007391,ENSECAT00000008039,ENSECAT00000012437	Mar-04,SMARCAL1,RPL37A	membrane associated ring-CH-type finger 4 [Source:HGNC Symbol;Acc:HGNC:29269],SWI/SNF related, matrix associated, actin dependent regulator of chromatin, subfamily a like 1 [Source:HGNC Symbol;Acc:HGNC:11102],ribosomal protein L37a [Source:HGNC Symbol;Acc:HGNC:10348]
6	70580659	70957366	1603	376708	70710000	70770000	2	0.260708	ENSECAT00000025888,ENSECAT00000025895,ENSECAT00000026817,ENSECAT00000026847,ENSECAT00000026853,ENSECAT00000026955,ENSECAT00000028373,ENSECAT00000000599,ENSECAT00000000759,ENSECAT00000003767,ENSECAT00000004024,ENSECAT00000027619,ENSECAT00000004428	CALCOCO1,CALCOCO1,HOXC13,HOXC12,HOXC11,HOXC10,N/A,HOXC9,HOXC8,HOXC6,HOXC5,N/A,HOXC4	calcium binding and coiled-coil domain 1 [Source:HGNC Symbol;Acc:HGNC:29306],calcium binding and coiled-coil domain 1 [Source:HGNC Symbol;Acc:HGNC:29306],homeobox C13 [Source:HGNC Symbol;Acc:HGNC:5125],homeobox C12 [Source:HGNC Symbol;Acc:HGNC:5124],homeobox C11 [Source:HGNC Symbol;Acc:HGNC:5123],homeobox C10 [Source:HGNC Symbol;Acc:HGNC:5122],N/A,homeobox C9 [Source:HGNC Symbol;Acc:HGNC:5130],ho…
7	25707035	25855048	1495	148014	25790000	25880000	5	0.302328	ENSECAT00000006029,ENSECAT00000026001,ENSECAT00000000664,ENSECAT00000011769	DSCAML1,FXYD2,FXYD6,TMPRSS13	DS cell adhesion molecule like 1 [Source:HGNC Symbol;Acc:HGNC:14656],FXYD domain containing ion transport regulator 2 [Source:HGNC Symbol;Acc:HGNC:4026],FXYD domain containing ion transport regulator 6 [Source:HGNC Symbol;Acc:HGNC:4030],transmembrane protease, serine 13 [Source:HGNC Symbol;Acc:HGNC:29808]
7	65704600	65928734	2101	224135	65800000	65860000	2	0.268645	ENSECAT00000009190	N/A	N/A
9	28255527	28401060	829	145534	28290000	28450000	8	0.397673
9	30968359	31334159	1707	365801	30920000	31170000	6	0.346812	ENSECAT00000012184,ENSECAT00000004987	ST18,N/A	ST18, C2H2C-type zinc finger [Source:HGNC Symbol;Acc:HGNC:18695],N/A
9	32602529	33046777	1263	444249	32640000	32860000	18	0.440287	ENSECAT00000000106,ENSECAT00000005137,ENSECAT00000002569	SNTG1,N/A,N/A	syntrophin gamma 1 [Source:HGNC Symbol;Acc:HGNC:13740],N/A,N/A
10	56698764	56907692	1086	208929	56790000	56870000	4	0.283394	ENSECAT00000015934,ENSECAT00000002800,ENSECAT00000020474,ENSECAT00000022585	AIM1,N/A,RTN4IP1,QRSL1	absent in melanoma 1 [Source:HGNC Symbol;Acc:HGNC:356],N/A,reticulon 4 interacting protein 1 [Source:HGNC Symbol;Acc:HGNC:18647],glutaminyl-tRNA synthase (glutamine-hydrolyzing)-like 1 [Source:HGNC Symbol;Acc:HGNC:21020]
12	8516133	8863628	2199	347496	8850000	8900000	1	0.264193	ENSECAT00000027796,ENSECAT00000010831,ENSECAT00000028154,ENSECAT00000011166	N/A,HSD17B12,RNU6-472P,ALKBH3	N/A,hydroxysteroid 17-beta dehydrogenase 12 [Source:HGNC Symbol;Acc:HGNC:18646],RNA, U6 small nuclear 472, pseudogene [Source:HGNC Symbol;Acc:HGNC:47435],alkB homolog 3, alpha-ketoglutaratedependent dioxygenase [Source:HGNC Symbol;Acc:HGNC:30141]
14	48230023	48443170	748	213148	48330000	48420000	5	0.41636
15	9965429	10164112	1030	198684	9980000	10150000	13	0.361428	ENSECAT00000028890,ENSECAT00000000108,ENSECAT00000004169,ENSECAT00000008642,ENSECAT00000010219	EIF5B,EIF5B,TXNDC9,LYG1,LYG2	eukaryotic translation initiation factor 5B [Source:HGNC Symbol;Acc:HGNC:30793],eukaryotic translation initiation factor 5B [Source:HGNC Symbol;Acc:HGNC:30793],thioredoxin domain containing 9 [Source:HGNC Symbol;Acc:HGNC:24110],lysozyme g1 [Source:HGNC Symbol;Acc:HGNC:27014],lysozyme g2 [Source:HGNC Symbol;Acc:HGNC:29615]
15	21255927	21509786	858	253860	21420000	21500000	4	0.288658	ENSECAT00000004180,ENSECAT00000001803,ENSECAT00000004427	N/A,N/A,N/A	N/A,N/A,N/A
15	24027892	24456533	2175	428642	24020000	24350000	15	0.338591	ENSECAT00000027243	RNU6-561P	RNA, U6 small nuclear 561, pseudogene [Source:HGNC Symbol;Acc:HGNC:47524]
15	24531201	24690791	1101	159591	24670000	24740000	3	0.320169	ENSECAT00000009671,ENSECAT00000016841,ENSECAT00000019617	REG3G,REG3A,N/A,N/A	regenerating family member 3 gamma [Source:HGNC Symbol;Acc:HGNC:29595],regenerating family member 3 alpha [Source:HGNC Symbol;Acc:HGNC:8601],N/A,N/A
15	61157182	61573598	2245	416417	61500000	61610000	7	0.321533	ENSECAT00000016619	CRIM1	cysteine rich transmembrane BMP regulator 1 [Source:HGNC Symbol;Acc:HGNC:2359]
15	63595153	63818980	980	223828	63760000	63820000	2	0.275223	ENSECAT00000021859,ENSECAT00000021853	LTBP1,LTBP1	latent transforming growth factor beta binding protein 1 [Source:HGNC Symbol;Acc:HGNC:6714],latent transforming growth factor beta binding protein 1 [Source:HGNC Symbol;Acc:HGNC:6714]
15	76975742	77170731	830	194990	76940000	77020000	4	0.310844	ENSECAT00000002559,ENSECAT00000021773,ENSECAT00000024027,ENSECAT00000014312	MSGN1,GEN1,SMC6,VSNL1	mesogenin 1 [Source:HGNC Symbol;Acc:HGNC:14907],GEN1, Holliday junction 5' flap endonuclease [Source:HGNC Symbol;Acc:HGNC:26881],structural maintenance of chromosomes 6 [Source:HGNC Symbol;Acc:HGNC:20466],visinin like 1 [Source:HGNC Symbol;Acc:HGNC:12722]
16	58036711	58058313	77	21603	58040000	58100000	2	0.27209
16	77559628	77689316	855	129689	77610000	77670000	2	0.286298	ENSECAT00000006554	SLC9A9	solute carrier family 9 member A9 [Source:HGNC Symbol;Acc:HGNC:20653]
16	77689338	77869039	975	179702	77690000	77870000	9	0.314733	ENSECAT00000009203,ENSECAT00000009216	C3ORF58,N/A	chromosome 3 open reading frame 58 [Source:HGNC Symbol;Acc:HGNC:28490],N/A
17	28073441	28580663	1810	507223	28360000	28570000	17	0.578916	ENSECAT00000008076	VWA8	von Willebrand factor A domain containing 8 [Source:HGNC Symbol;Acc:HGNC:29071]
17	29007582	29474395	2779	466814	29340000	29450000	7	0.338622	ENSECAT00000026523,ENSECAT00000013728,ENSECAT00000020880,ENSECAT00000028387,ENSECAT00000029641,ENSECAT00000025954,ENSECAT00000011247	ELF1,SUGT1,LECT1,N/A,N/A,PCDH8,OLFM4	E74 like ETS transcription factor 1 [Source:HGNC Symbol;Acc:HGNC:3316],SGT1 homolog, MIS12 kinetochore complex assembly cochaperone [Source:HGNC Symbol;Acc:HGNC:16987],leukocyte cell derived chemotaxin 1 [Source:HGNC Symbol;Acc:HGNC:17005],N/A,N/A,protocadherin 8 [Source:HGNC Symbol;Acc:HGNC:8660],olfactomedin 4 [Source:HGNC Symbol;Acc:HGNC:17190]
17	31713605	31847431	334	133827	31710000	31770000	2	0.269877
17	33489143	33649218	446	160076	33510000	33690000	11	0.360801	ENSECAT00000018280	PCDH17	protocadherin 17 [Source:HGNC Symbol;Acc:HGNC:14267]
17	35577066	35802546	1162	225481	35530000	35740000	16	0.388899	ENSECAT00000029749	SNORA76	Small nucleolar RNA SNORA76 [Source:RFAM;Acc:RF00598]
18	23917647	24067746	324	150100	23870000	23920000	1	0.268177	ENSECAT00000012775	N/A	N/A
18	25128041	25322350	470	194310	25290000	25370000	4	0.305503
18	31819513	31839468	109	19956	31770000	31850000	4	0.292445
18	61986534	62406795	1108	420262	61940000	62080000	9	0.372511	ENSECAT00000011448	ZNF804A	zinc finger protein 804A [Source:HGNC Symbol;Acc:HGNC:21711]
18	62406919	62656164	511	249246	62610000	62690000	4	0.304261
18	63434837	63687768	767	252932	63520000	63600000	4	0.315611	ENSECAT00000025135,ENSECAT00000025048,ENSECAT00000022741,ENSECAT00000007248	ITGAV,ITGAV,FAM171B,ZSWIM2	integrin subunit alpha V [Source:HGNC Symbol;Acc:HGNC:6150],integrin subunit alpha V [Source:HGNC Symbol;Acc:HGNC:6150],family with sequence similarity 171 member B [Source:HGNC Symbol;Acc:HGNC:29412],zinc finger SWIM-type containing 2 [Source:HGNC Symbol;Acc:HGNC:30990]
19	28408427	28686627	1009	278201	28450000	28690000	9	0.437975	ENSECAT00000011902,ENSECAT00000015125	OSTN,UTS2B	osteocrin [Source:HGNC Symbol;Acc:HGNC:29961],urotensin 2B [Source:HGNC Symbol;Acc:HGNC:30894]
19	37760402	37961704	556	201303	37850000	37910000	2	0.260751	ENSECAT00000015617,ENSECAT00000011120,ENSECAT00000013865,ENSECAT00000017769,ENSECAT00000018828	POLQ,STXBP5L,N/A,N/A,N/A	DNA polymerase theta [Source:HGNC Symbol;Acc:HGNC:9186],syntaxin binding protein 5 like [Source:HGNC Symbol;Acc:HGNC:30757],N/A,N/A,N/A
22	13680047	13839506	1039	159460	13740000	13810000	3	0.265419	ENSECAT00000012569	ANKEF1	ankyrin repeat and EF-hand domain containing 1 [Source:HGNC Symbol;Acc:HGNC:15803]
22	25918585	26136350	1391	217766	25980000	26100000	8	0.362346	ENSECAT00000012317,ENSECAT00000026279,ENSECAT00000026723,ENSECAT00000011013,ENSECAT00000011331,ENSECAT00000012218	EDEM2,PROCR,MMP24,EIF6,RP4-614O4.11,FAM83C,UQCC1	ER degradation enhancing alpha-mannosidase like protein 2 [Source:HGNC Symbol;Acc:HGNC:15877],protein C receptor [Source:HGNC Symbol;Acc:HGNC:9452],matrix metallopeptidase 24 [Source:HGNC Symbol;Acc:HGNC:7172],eukaryotic translation initiation factor 6 [Source:HGNC Symbol;Acc:HGNC:6159],N/A,family with sequence similarity 83 member C [Source:HGNC Symbol;Acc:HGNC:16121],ubiquinol-cytochrome c redu…
23	25059479	25301656	560	242178	25140000	25340000	10	0.332268	ENSECAT00000011715,ENSECAT00000021314	RFX3,N/A	regulatory factor X3 [Source:HGNC Symbol;Acc:HGNC:9984],N/A
23	47131068	47360485	929	229418	47140000	47220000	4	0.328693
26	40682704	40857320	1109	174617	40690000	40900000	5	0.304162	ENSECAT00000003516	N/A	N/A
28	1626200	1930515	1001	304316	1580000	1650000	3	0.383231	ENSECAT00000003953,ENSECAT00000001303,ENSECAT00000010370	N/A,N/A,N/A	N/A,N/A,N/A
28	12823852	12918196	271	94345	12820000	12900000	4	0.322989
31	3868019	4672309	3704	804291	3820000	4680000	21	0.409883	ENSECAT00000029110,ENSECAT00000004759,ENSECAT00000014930	PARK2,PARK2,PACRG	parkin RBR E3 ubiquitin protein ligase [Source:HGNC Symbol;Acc:HGNC:8607],parkin RBR E3 ubiquitin protein ligase [Source:HGNC Symbol;Acc:HGNC:8607],PARK2 coregulated [Source:HGNC Symbol;Acc:HGNC:19152]
31	4672748	5196661	3325	523914	4630000	4680000	1	0.292425	ENSECAT00000014930,ENSECAT00000018574,ENSECAT00000027547	PACRG,QKI,N/A	PARK2 coregulated [Source:HGNC Symbol;Acc:HGNC:19152],QKI, KH domain containing RNA binding [Source:HGNC Symbol;Acc:HGNC:21100],N/A
