# Supplementary material for: Genome data uncover four synergistic key regulators for extremely small body size in horses
Source: BMC Genomics. 2018 Jun 25;19:492. doi: 10.1186/s12864-018-4877-5 (PMC6019228; doi:10.1186/s12864-018-4877-5)
Supplement: Supplementary file 4 — Results from variant effect prediction analysis. All genetic variants with predicted high or moderate effects in shared Shetland pony ROH regions were evaluated for their effects, potential amino acid change and SIFT predictions. (XLSX 111 kb) [file 12864_2018_4877_MOESM4_ESM.xlsx]

## Sheet: Tabelle1
Location	Allele ref	Allele alt	Amino acid change	Consequence	Gene ID	Gene symbol	Existing variation	SIFT
1:12627896	CA	-	-	coding_sequence_variant	ENSECAG00000000536	SEC23IP	-	-
1:12639680	C	G	V/L	missense_variant	ENSECAG00000000536	SEC23IP	-	tolerated(0.21)
1:12655767	G	T	P/T	missense_variant	ENSECAG00000000536	SEC23IP	rs395151059	deleterious(0.01)
1:12658379	C	G	A/P	missense_variant	ENSECAG00000000536	SEC23IP	rs68563855	tolerated(1)
1:16693990	T	C	K/R	missense_variant	ENSECAG00000009515	ATRNL1	-	tolerated(0.26)
1:16781202	T	C	H/R	missense_variant	ENSECAG00000009515	ATRNL1	-	tolerated(0.62)
1:29329940	C	T	R/C	missense_variant	ENSECAG00000017210	SEC31B	-	deleterious(0.02)
1:29473427	A	G	H/R	missense_variant	ENSECAG00000023606	PKD2L1	-	tolerated(0.57)
1:29473505	A	G	Q/R	missense_variant	ENSECAG00000023606	PKD2L1	rs397210398	tolerated(0.33)
1:29508332	G	A	T/I	missense_variant	ENSECAG00000004737	-	-	tolerated(1)
1:29508332	G	A	-	intron_variant	ENSECAG00000023606	PKD2L1	-	-
1:29509008	A	T	F/I	missense_variant	ENSECAG00000004737	-	-	tolerated(0.18)
1:29509008	A	T	-	intron_variant	ENSECAG00000023606	PKD2L1	-	-
1:29524957	T	G	L/V	missense_variant	ENSECAG00000013421	BLOC1S2	rs394646593	tolerated(0.08)
1:29524957	T	G	-	downstream_gene_variant	ENSECAG00000023606	PKD2L1	rs394646593	-
1:29650468	T	C	L/P	missense_variant	ENSECAG00000024865	-	-	tolerated(1)
1:29666001	A	G	K/R	missense_variant	ENSECAG00000024865	-	rs68649858	tolerated(1)
1:29771450	A	C	I/L	missense_variant	ENSECAG00000010813	DNMBP	rs396481566	tolerated(1)
1:29772231	C	T	T/I	missense_variant	ENSECAG00000010813	DNMBP	rs68637648	tolerated_low_confidence(0.12)
1:29772231	C	T	-	downstream_gene_variant	ENSECAG00000016148	-	rs68637648	-
1:29821007	G	A	R/K	missense_variant	ENSECAG00000010813	DNMBP	rs782821519	tolerated(1)
1:29825649	C	T	S/F	missense_variant	ENSECAG00000010813	DNMBP	rs782901701	tolerated(1)
1:29825693	G	A	G/S	missense_variant	ENSECAG00000010813	DNMBP	rs782826649	tolerated(1)
1:29825909	A	C	T/P	missense_variant	ENSECAG00000010813	DNMBP	-	deleterious(0.03)
1:29846572	C	T	V/I	missense_variant	ENSECAG00000019828	ABCC2	rs68639048	tolerated(1)
1:29846572	C	T	V/I	missense_variant	ENSECAG00000019828	ABCC2	rs68639048	tolerated(1)
1:29849886	T	C	I/V	missense_variant	ENSECAG00000019828	ABCC2	-	tolerated(0.36)
1:29849886	T	C	I/V	missense_variant	ENSECAG00000019828	ABCC2	-	tolerated(0.34)
1:29853083	C	T	V/I	missense_variant	ENSECAG00000019828	ABCC2	-	tolerated(0.09)
1:29853083	C	T	V/I	missense_variant	ENSECAG00000019828	ABCC2	-	tolerated(0.09)
1:29877600	C	T	V/I	missense_variant	ENSECAG00000019828	ABCC2	rs395870368	tolerated(1)
1:29877600	C	T	V/I	missense_variant	ENSECAG00000019828	ABCC2	rs395870368	tolerated(1)
1:29877612	C	T	V/I	missense_variant	ENSECAG00000019828	ABCC2	rs397399014	tolerated(0.64)
1:29877612	C	T	V/I	missense_variant	ENSECAG00000019828	ABCC2	rs397399014	tolerated(0.63)
1:29883222	T	A	T/S	missense_variant	ENSECAG00000019828	ABCC2	rs393998608	deleterious(0.02)
1:29883222	T	A	T/S	missense_variant	ENSECAG00000019828	ABCC2	rs393998608	deleterious(0.02)
1:29934141	C	T	V/M	missense_variant	ENSECAG00000006891	CUTC	-	tolerated(0.28)
1:29981143	CA	-	M/X	frameshift_variant	ENSECAG00000020147	ENTPD7	-	-
1:29981175	T	G	-/X	frameshift_variant	ENSECAG00000020147	ENTPD7	-	-
1:29981194	A	C	S/RX	frameshift_variant	ENSECAG00000020147	ENTPD7	-	-
1:29981199	C	G	-/X	frameshift_variant	ENSECAG00000020147	ENTPD7	-	-
1:29981226	G	GT	-/X	frameshift_variant,splice_region_variant	ENSECAG00000020147	ENTPD7	-	-
1:29981229	T	G	K/Q	splice_donor_variant,missense_variant	ENSECAG00000020147	ENTPD7	-	tolerated(0.16)
1:29981238	TA	-	Y/X	frameshift_variant	ENSECAG00000020147	ENTPD7	-	-
1:29981248	T	G	-/X	frameshift_variant	ENSECAG00000020147	ENTPD7	-	-
1:29981261	A	AG	S/SX	frameshift_variant	ENSECAG00000020147	ENTPD7	-	-
1:29981266	T	G	-/X	frameshift_variant	ENSECAG00000020147	ENTPD7	-	-
1:29981284	T	A	-/X	frameshift_variant	ENSECAG00000020147	ENTPD7	-	-
1:30112024	C	G	R/P	missense_variant	ENSECAG00000000092	NKX2-3	rs395682210	tolerated(0.87)
1:30206817	G	A	R/H	missense_variant	ENSECAG00000000095	GOT1	-	deleterious(0.02)
1:30985340	T	C	-	coding_sequence_variant	ENSECAG00000000393	HPS1	-	-
1:30985340	T	G"	-	coding_sequence_variant	ENSECAG00000000393	HPS1	-	-
1:30985340	T	C	-	coding_sequence_variant	ENSECAG00000000393	HPS1	-	-
1:30985340	T	G"	-	coding_sequence_variant	ENSECAG00000000393	HPS1	-	-
1:30985340	T	C	-	coding_sequence_variant	ENSECAG00000000393	HPS1	-	-
1:30985340	T	G"	-	coding_sequence_variant	ENSECAG00000000393	HPS1	-	-
1:30985340	T	C	-	downstream_gene_variant	ENSECAG00000003705	-	-	-
1:30985340	T	G"	-	downstream_gene_variant	ENSECAG00000003705	-	-	-
1:30995460	G	A	-	intron_variant	ENSECAG00000000393	HPS1	-	-
1:30995460	G	A	-	splice_donor_variant	ENSECAG00000000393	HPS1	-	-
1:30995460	G	A	-	intron_variant	ENSECAG00000000393	HPS1	-	-
1:31001160	AG	-	R/X	frameshift_variant	ENSECAG00000000393	HPS1	-	-
1:31001160	AG	-	R/X	frameshift_variant	ENSECAG00000000393	HPS1	-	-
1:31001160	AG	-	R/X	frameshift_variant	ENSECAG00000000393	HPS1	-	-
1:31031122	A	G	M/V	missense_variant	ENSECAG00000003748	PYROXD2	rs395170343	tolerated(0.7)
1:31031122	A	G	-	downstream_gene_variant	ENSECAG00000026124	-	rs395170343	-
1:31198093	T	G	T/P	missense_variant	ENSECAG00000006861	R3HCC1L	-	tolerated(0.07)
1:31198250	A	T	S/R	missense_variant	ENSECAG00000006861	R3HCC1L	rs782886989	tolerated(1)
1:31496547	C	T	-	downstream_gene_variant	ENSECAG00000007097	CRTAC1	-	-
1:31496547	C	T	E/K	missense_variant	ENSECAG00000007985	GOLGA7B	-	deleterious(0.01)
1:31660183	T	C	K/R	missense_variant	ENSECAG00000008327	-	-	deleterious(0)
1:31660202	G	T	L/I	missense_variant	ENSECAG00000008327	-	rs394259698	deleterious(0.03)
1:31696934	C	T	R/H	missense_variant	ENSECAG00000008762	HOGA1	-	tolerated(0.1)
1:31707702	C	T	R/K	missense_variant	ENSECAG00000008762	HOGA1	-	tolerated(0.77)
1:31707702	C	T	-	downstream_gene_variant	ENSECAG00000008916	ANKRD2	-	-
1:31707778	C	T	V/I	missense_variant	ENSECAG00000008762	HOGA1	-	tolerated_low_confidence(0.39)
1:31707778	C	T	-	downstream_gene_variant	ENSECAG00000008916	ANKRD2	-	-
1:31718223	A	C	V/G	missense_variant	ENSECAG00000008916	ANKRD2	-	tolerated_low_confidence(0.63)
1:31718223	A	C	-	downstream_gene_variant	ENSECAG00000009137	UBTD1	-	-
1:31720903	AG	-	-	upstream_gene_variant	ENSECAG00000008916	ANKRD2	-	-
1:31720903	AG	-	-	coding_sequence_variant	ENSECAG00000009137	UBTD1	-	-
1:31721029	GT	-	-	upstream_gene_variant	ENSECAG00000008916	ANKRD2	-	-
1:31721029	GT	-	N/X	frameshift_variant,splice_region_variant	ENSECAG00000009137	UBTD1	-	-
1:31956821	T	G	-	coding_sequence_variant	ENSECAG00000011823	-	-	-
1:32141308	TG	-	L/X	frameshift_variant,splice_region_variant	ENSECAG00000011973	SLIT1	-	-
1:32141308	TG	-	L/X	frameshift_variant,splice_region_variant	ENSECAG00000011973	SLIT1	-	-
1:32141308	TG	-	L/X	frameshift_variant,splice_region_variant	ENSECAG00000011973	SLIT1	-	-
1:32155031	G	C	G/A	missense_variant	ENSECAG00000011973	SLIT1	rs395189609	tolerated(0.21)
1:32155031	G	C	G/A	missense_variant	ENSECAG00000011973	SLIT1	rs395189609	tolerated(0.24)
1:32155031	G	C	G/A	missense_variant	ENSECAG00000011973	SLIT1	rs395189609	tolerated(0.22)
1:32196666	G	A	S/N	missense_variant	ENSECAG00000011973	SLIT1	rs396907792	deleterious(0.04)
1:32196666	G	A	S/N	missense_variant	ENSECAG00000011973	SLIT1	rs396907792	deleterious(0.04)
1:32196666	G	A	S/N	missense_variant	ENSECAG00000011973	SLIT1	rs396907792	deleterious(0.05)
1:32200352	C	A	P/Q	missense_variant	ENSECAG00000011973	SLIT1	rs396961719	tolerated(0.41)
1:32200352	C	A	P/Q	missense_variant	ENSECAG00000011973	SLIT1	rs396961719	tolerated(0.39)
1:32200352	C	A	P/Q	missense_variant	ENSECAG00000011973	SLIT1	rs396961719	tolerated(0.35)
1:32202108	A	G	R/RX	frameshift_variant	ENSECAG00000011973	SLIT1	-	-
1:32202108	A	G	R/RX	frameshift_variant	ENSECAG00000011973	SLIT1	-	-
1:32202108	A	G	Q/QX	frameshift_variant	ENSECAG00000011973	SLIT1	-	-
1:32219305	A	C	Y/D	missense_variant	ENSECAG00000013509	LCOR	-	tolerated(0.23)
1:32251955	T	C	T/A	missense_variant	ENSECAG00000013517	-	-	tolerated(1)
1:32557219	G	A	D/N	missense_variant	ENSECAG00000013623	PIK3AP1	-	deleterious(0.03)
1:32859769	C	T	M/I	missense_variant	ENSECAG00000015340	DNTT	rs397114230	tolerated(0.21)
1:32961923	G	A	A/T	missense_variant	ENSECAG00000015745	BLNK	-	deleterious(0.04)
1:32961923	G	A	A/T	missense_variant	ENSECAG00000015745	BLNK	-	tolerated(0.09)
1:33004162	T	C	-	upstream_gene_variant	ENSECAG00000004093	-	-	-
1:33004162	T	C	I/V	missense_variant	ENSECAG00000016003	-	-	tolerated(0.56)
1:33396397	C	T	T/I	missense_variant	ENSECAG00000016594	TCTN3	-	tolerated(0.18)
1:33396397	C	T	T/I	missense_variant	ENSECAG00000016594	TCTN3	-	tolerated(0.12)
1:33405665	C	T	H/Y	missense_variant	ENSECAG00000016594	TCTN3	-	deleterious(0.02)
1:33405665	C	T	H/Y	missense_variant	ENSECAG00000016594	TCTN3	-	deleterious(0.02)
1:33690195	A	C	-	intron_variant	ENSECAG00000018511	SORBS1	-	-
1:33690195	A	C	-	intron_variant	ENSECAG00000018511	SORBS1	-	-
1:33690195	A	C	-	intron_variant	ENSECAG00000018511	SORBS1	-	-
1:33690195	A	C	-	intron_variant	ENSECAG00000018511	SORBS1	-	-
1:33690195	A	C	-	non_coding_transcript_variant	ENSECAG00000020802	-	-	-
1:34617191	C	G	A/P	missense_variant	ENSECAG00000011584	-	rs68615540	tolerated(1)
1:34642232	T	C	N/S	missense_variant	ENSECAG00000011584	-	-	deleterious(0.04)
1:34686850	A	C	S/R	missense_variant	ENSECAG00000018810	HELLS	-	tolerated(0.05)
1:34686850	A	C	-	downstream_gene_variant	ENSECAG00000026309	7SK	-	-
1:34688981	C	A	G/W	missense_variant	ENSECAG00000018810	HELLS	rs782882263	tolerated(1)
1:34688981	C	A	-	upstream_gene_variant	ENSECAG00000026309	7SK	rs782882263	-
1:34688984	A	G	F/L	missense_variant	ENSECAG00000018810	HELLS	rs782831407	tolerated(1)
1:34688984	A	G	-	upstream_gene_variant	ENSECAG00000026309	7SK	rs782831407	-
1:34693273	T	G	N/H	missense_variant	ENSECAG00000018810	HELLS	-	deleterious(0.04)
1:34797023	C	GCTGCCGCT	-/SGS	inframe_insertion	ENSECAG00000021438	TBC1D12	-	-
1:34797023	C	GCTGCCGCT	-/SGS	inframe_insertion	ENSECAG00000021438	TBC1D12	-	-
1:34797029	C	GCT	-/S	inframe_insertion	ENSECAG00000021438	TBC1D12	-	-
1:34797029	C	GCT	-/S	inframe_insertion	ENSECAG00000021438	TBC1D12	-	-
1:34797119	C	G	A/AX	frameshift_variant,splice_region_variant	ENSECAG00000021438	TBC1D12	-	-
1:34797119	C	G	A/AX	frameshift_variant,splice_region_variant	ENSECAG00000021438	TBC1D12	-	-
1:34797303	G	A	A/V	missense_variant	ENSECAG00000021438	TBC1D12	-	deleterious_low_confidence(0)
1:34797303	G	A	A/V	missense_variant	ENSECAG00000021438	TBC1D12	-	deleterious_low_confidence(0.01)
1:34797339	GA	-	S/X	frameshift_variant,start_lost	ENSECAG00000021438	TBC1D12	-	-
1:34797339	GA	-	-	upstream_gene_variant	ENSECAG00000021438	TBC1D12	-	-
1:34859625	A	G	D/G	missense_variant	ENSECAG00000021720	NOC3L	rs782841370	tolerated(0.39)
1:34867736	G	A	T/I	missense_variant	ENSECAG00000022823	PLCE1	-	tolerated_low_confidence(0.51)
1:34922765	C	T	G/S	missense_variant	ENSECAG00000022823	PLCE1	-	tolerated(0.2)
1:35910709	T	C	I/V	missense_variant	ENSECAG00000022244	CYP26A1	rs68539650	tolerated(1)
1:36252510	A	G	L/P	missense_variant	ENSECAG00000005199	HHEX	rs394191363	tolerated(1)
1:36252547	TG	-	P/X	frameshift_variant,splice_region_variant	ENSECAG00000005199	HHEX	-	-
1:36252553	AT	-	Y/X	frameshift_variant,splice_region_variant	ENSECAG00000005199	HHEX	-	-
1:36252579	A	T	S/T	missense_variant	ENSECAG00000005199	HHEX	-	tolerated(1)
1:36252581	C	G	R/P	missense_variant	ENSECAG00000005199	HHEX	-	tolerated(1)
1:36252590	G	C	S/C	missense_variant	ENSECAG00000005199	HHEX	-	tolerated(0.25)
1:36284876	C	T	S/N	missense_variant	ENSECAG00000006607	KIF11	-	tolerated(0.78)
1:36287479	T	C	D/G	missense_variant	ENSECAG00000006607	KIF11	-	tolerated(0.57)
1:36288089	A	G	I/T	missense_variant	ENSECAG00000006607	KIF11	-	deleterious(0.01)
1:36779199	G	A	L/F	missense_variant	ENSECAG00000007796	BTAF1	rs396423820	tolerated(0.09)
1:36779233	T	AAGAA	L/FSX	frameshift_variant	ENSECAG00000007796	BTAF1	-	-
1:36822079	CA	-	L/X	frameshift_variant,splice_region_variant	ENSECAG00000007796	BTAF1	-	-
1:36822094	C	G	V/L	missense_variant	ENSECAG00000007796	BTAF1	-	tolerated(1)
1:36822111	A	T	I/N	missense_variant	ENSECAG00000007796	BTAF1	-	deleterious_low_confidence(0)
1:36822112	T	A	I/F	missense_variant	ENSECAG00000007796	BTAF1	-	tolerated_low_confidence(0.09)
1:36822116	C	A	L/F	start_lost	ENSECAG00000007796	BTAF1	-	tolerated_low_confidence(0.12)
1:36846996	A	G	R/RX	frameshift_variant	ENSECAG00000004296	-	-	-
1:36847086	G	A	E/K	missense_variant	ENSECAG00000004296	-	-	tolerated(0.79)
1:37071743	C	G	T/R	missense_variant	ENSECAG00000013703	PPP1R3C	rs396275375	tolerated(1)
1:37724230	T	C	S/P	missense_variant	ENSECAG00000022973	HTR7	-	deleterious_low_confidence(0.05)
1:37724231	C	T	S/F	missense_variant	ENSECAG00000022973	HTR7	-	tolerated_low_confidence(0.09)
1:37724240	A	C	H/HX	frameshift_variant,splice_region_variant	ENSECAG00000022973	HTR7	-	-
1:37724248	T	C	F/S	missense_variant,splice_region_variant	ENSECAG00000022973	HTR7	-	tolerated_low_confidence(1)
1:37724258	G	C	-/X	frameshift_variant	ENSECAG00000022973	HTR7	-	-
1:37724265	G	T	V/L	missense_variant	ENSECAG00000022973	HTR7	-	tolerated_low_confidence(0.66)
1:37724266	T	G	V/G	missense_variant	ENSECAG00000022973	HTR7	-	tolerated_low_confidence(0.57)
1:37724272	CG	-	A/X	frameshift_variant	ENSECAG00000022973	HTR7	-	-
1:37724274	GA	-	E/X	frameshift_variant	ENSECAG00000022973	HTR7	-	-
1:37724281	G	C	R/P	missense_variant	ENSECAG00000022973	HTR7	-	tolerated_low_confidence(0.56)
1:37724291	A	C	R/S	missense_variant	ENSECAG00000022973	HTR7	rs396738263	tolerated_low_confidence(0.84)
1:37724293	T	C	L/P	missense_variant	ENSECAG00000022973	HTR7	rs394480849	tolerated_low_confidence(0.35)
1:37724353	A	G	-/X	frameshift_variant	ENSECAG00000022973	HTR7	-	-
1:37724378	T	G	W/WX	frameshift_variant,splice_region_variant	ENSECAG00000022973	HTR7	-	-
1:37724426	C	A	S/Y	missense_variant	ENSECAG00000022973	HTR7	rs395709203	tolerated(1)
1:39094915	A	G	T/A	missense_variant	ENSECAG00000010840	LIPA	-	tolerated(1)
1:39273534	G	A	-	upstream_gene_variant	ENSECAG00000001377	-	-	-
1:39273534	G	A	D/N	missense_variant	ENSECAG00000004643	-	-	deleterious(0.02)
1:39273534	G	A	-	upstream_gene_variant	ENSECAG00000013361	-	-	-
1:79189637	G	A	A/V	missense_variant	ENSECAG00000001262	DISC1	-	deleterious(0.01)
1:91326785	G	A	H/Y	missense_variant	ENSECAG00000012008	SH3GL3	-	tolerated(0.29)
1:91326809	T	C	M/V	missense_variant	ENSECAG00000012008	SH3GL3	-	tolerated(1)
1:91471955	T	C	M/T	missense_variant	ENSECAG00000017409	BNC1	rs397142109	tolerated(0.63)
1:92350859	C	T	S/N	missense_variant	ENSECAG00000015231	ALPK3	-	tolerated_low_confidence(0.37)
1:92350919	T	G	Q/P	missense_variant	ENSECAG00000015231	ALPK3	rs396543131	tolerated_low_confidence(0.25)
1:92351490	T	C	M/V	missense_variant	ENSECAG00000015231	ALPK3	rs394311876	tolerated_low_confidence(1)
1:92366102	G	A	P/L	missense_variant	ENSECAG00000015231	ALPK3	rs396684194	deleterious_low_confidence(0.01)
1:92366601	T	G	K/Q	missense_variant	ENSECAG00000015231	ALPK3	-	tolerated(0.72)
1:92366817	G	C	P/A	missense_variant	ENSECAG00000015231	ALPK3	rs395345531	tolerated(1)
1:92397597	T	G	E/A	missense_variant	ENSECAG00000016283	ZNF592	rs396251450	tolerated_low_confidence(0.08)
1:92397765	G	T	P/Q	missense_variant	ENSECAG00000016283	ZNF592	rs394072185	tolerated(0.42)
1:92532881	A	G	I/V	missense_variant	ENSECAG00000008151	WDR73	rs396462061	tolerated(1)
1:92534715	T	C	M/T	missense_variant	ENSECAG00000008151	WDR73	rs394106768	tolerated(1)
1:92547155	GTGGATCC	-	WIH/X	frameshift_variant	ENSECAG00000012271	-	-	-
1:92547155	GTGGATCC	-	WIH/X	frameshift_variant	ENSECAG00000012271	-	-	-
1:92547155	GTGGATCC	-	WIH/X	frameshift_variant	ENSECAG00000012271	-	-	-
1:92547163	A	C	W/G	missense_variant	ENSECAG00000012271	-	-	tolerated(0.17)
1:92547163	A	C	W/G	missense_variant	ENSECAG00000012271	-	-	tolerated(0.15)
1:92547163	A	C	W/G	missense_variant	ENSECAG00000012271	-	-	tolerated(0.18)
1:92550254	G	C	P/A	missense_variant	ENSECAG00000012271	-	-	tolerated(0.95)
1:92550254	G	C	P/A	missense_variant	ENSECAG00000012271	-	-	tolerated(0.45)
1:92550254	G	C	P/A	missense_variant	ENSECAG00000012271	-	-	tolerated(0.9)
1:97065572	AAAATAC	-	-	non_coding_transcript_exon_variant,non_coding_transcript_variant	ENSECAG00000009140	-	-	-
1:97065679	GA	-	-	non_coding_transcript_variant	ENSECAG00000009140	-	-	-
1:97115649	C	T	V/I	missense_variant	ENSECAG00000009706	-	-	tolerated(0.53)
1:97115649	C	T	V/I	missense_variant	ENSECAG00000009706	-	-	tolerated(1)
1:97119831	T	C	I/M	missense_variant	ENSECAG00000009706	-	rs393881670	tolerated(0.05)
1:97119831	T	C	I/M	missense_variant	ENSECAG00000009706	-	rs393881670	deleterious(0.04)
1:97150905	C	T	-	5_prime_UTR_variant	ENSECAG00000009706	-	-	-
1:97150905	C	T	G/R	missense_variant	ENSECAG00000009706	-	-	deleterious(0)
1:97150907	T	C	-	5_prime_UTR_variant	ENSECAG00000009706	-	rs394618219	-
1:97150907	T	C	K/R	missense_variant	ENSECAG00000009706	-	rs394618219	deleterious(0.04)
1:97235847	T	C	N/D	missense_variant	ENSECAG00000009706	-	rs395593449	tolerated_low_confidence(0.54)
1:97239949	T	C	N/S	missense_variant	ENSECAG00000009706	-	rs68494158	tolerated_low_confidence(1)
1:104567769	A	G	K/E	missense_variant	ENSECAG00000000487	SYNM	-	tolerated(0.11)
1:104568203	TC	-	P/X	frameshift_variant,splice_region_variant	ENSECAG00000000487	SYNM	-	-
1:104568216	A	G	E/G	missense_variant,splice_region_variant	ENSECAG00000000487	SYNM	-	tolerated(0.4)
1:104568220	G	A	-/X	frameshift_variant	ENSECAG00000000487	SYNM	-	-
1:104568228	G	A	R/RX	frameshift_variant	ENSECAG00000000487	SYNM	-	-
1:104568229	A	G	-/X	frameshift_variant	ENSECAG00000000487	SYNM	-	-
1:104568257	A	C	T/TX	frameshift_variant,splice_region_variant	ENSECAG00000000487	SYNM	-	-
1:104568372	TC	-	F/X	frameshift_variant,splice_region_variant	ENSECAG00000000487	SYNM	-	-
1:104568791	A	C	N/H	missense_variant	ENSECAG00000000487	SYNM	rs395736115	tolerated(0.55)
1:104593114	G	A	L/F	missense_variant	ENSECAG00000009104	TTC23	-	deleterious(0.04)
1:104653161	A	G	Y/H	missense_variant	ENSECAG00000009104	TTC23	rs782896251	tolerated_low_confidence(1)
1:104808087	T	G	L/R	missense_variant	ENSECAG00000010529	LRRC28	rs394764957	tolerated(1)
1:104808134	A	T	M/L	missense_variant	ENSECAG00000010529	LRRC28	rs395754371	tolerated(1)
1:105258161	C	A	W/L	missense_variant	ENSECAG00000000579	ADAMTS17	-	deleterious(0)
1:105258161	C	A	W/L	missense_variant	ENSECAG00000000579	ADAMTS17	-	deleterious(0)
1:107816923	T	C	-	5_prime_UTR_variant	ENSECAG00000015516	APBA2	-	-
1:107816923	T	C	-/X	frameshift_variant,splice_region_variant	ENSECAG00000015516	APBA2	-	-
1:107816958	T	C	-	5_prime_UTR_variant	ENSECAG00000015516	APBA2	-	-
1:107816958	T	C	D/GX	frameshift_variant,splice_region_variant	ENSECAG00000015516	APBA2	-	-
1:108015515	A	C	C/G	missense_variant	ENSECAG00000001388	-	rs397444882	tolerated(1)
1:108015599	C	T	V/M	missense_variant	ENSECAG00000001388	-	-	deleterious(0)
1:108015636	CT	-	-	coding_sequence_variant	ENSECAG00000001388	-	-	-
1:108016025	C	T	V/I	missense_variant	ENSECAG00000001388	-	-	tolerated(1)
1:108016194	A	G	F/FX	frameshift_variant,splice_region_variant	ENSECAG00000001388	-	-	-
1:108016453	C	T	D/N	missense_variant	ENSECAG00000001388	-	-	tolerated(1)
1:108016516	G	T	L/I	missense_variant	ENSECAG00000001388	-	-	tolerated(1)
1:108016545	A	G	M/T	missense_variant	ENSECAG00000001388	-	rs395721262	tolerated(0.69)
1:108016761	A	G	V/A	missense_variant	ENSECAG00000001388	-	-	tolerated(1)
1:108017013	T	A	K/I	missense_variant	ENSECAG00000001388	-	-	tolerated(1)
1:108017146	A	T	F/I	missense_variant	ENSECAG00000001388	-	-	tolerated(1)
1:108017183	G	T	N/K	missense_variant	ENSECAG00000001388	-	rs396557451	tolerated(0.35)
1:108017538	T	C	Y/C	missense_variant	ENSECAG00000001388	-	rs394047902	tolerated(0.06)
1:108017643	C	T	G/S	missense_variant	ENSECAG00000001388	-	-	deleterious(0.04)
1:108069062	A	C	N/K	missense_variant	ENSECAG00000005917	MCEE	rs395316715	tolerated(0.06)
1:108078631	C	G	-	upstream_gene_variant	ENSECAG00000005917	MCEE	rs782885429	-
1:108078631	C	G	S/R	missense_variant	ENSECAG00000005944	MPHOSPH10	rs782885429	tolerated(0.3)
1:108080675	G	T	-	upstream_gene_variant	ENSECAG00000005917	MCEE	rs782826513	-
1:108080675	G	T	G/V	missense_variant	ENSECAG00000005944	MPHOSPH10	rs782826513	tolerated(0.29)
1:108151199	GC	-	-	coding_sequence_variant	ENSECAG00000013765	MTMR10	-	-
1:108620202	CT	-	S/X	frameshift_variant	ENSECAG00000022071	OTUD7A	-	-
1:108620206	T	G	T/P	missense_variant	ENSECAG00000022071	OTUD7A	-	deleterious_low_confidence(0)
1:108620210	GC	-	G/X	frameshift_variant	ENSECAG00000022071	OTUD7A	-	-
1:108620218	GC	-	G/X	frameshift_variant	ENSECAG00000022071	OTUD7A	-	-
1:108717417	T	C	H/R	missense_variant	ENSECAG00000022071	OTUD7A	-	tolerated_low_confidence(0.25)
1:111286975	T	G	L/F	missense_variant	ENSECAG00000014732	ATP10A	rs395310506	tolerated(1)
1:111287082	G	C	P/A	missense_variant	ENSECAG00000014732	ATP10A	rs396314665	tolerated(0.28)
1:111287132	AC	-	V/X	frameshift_variant,start_lost	ENSECAG00000014732	ATP10A	-	-
1:112505888	T	C	T/A	missense_variant	ENSECAG00000004541	-	rs68537304	tolerated(1)
1:112506182	C	G	D/H	missense_variant	ENSECAG00000004541	-	-	deleterious(0.04)
1:116483885	G	C	A/G	missense_variant	ENSECAG00000026884	NRG4	rs68683945	tolerated(1)
1:116878674	C	T	S/N	missense_variant	ENSECAG00000017272	SCAPER	-	tolerated(0.38)
1:116878674	C	T	-	upstream_gene_variant	ENSECAG00000016268	-	-	-
1:116878674	C	T	S/N	missense_variant	ENSECAG00000017272	SCAPER	-	tolerated(0.47)
1:119661164	T	C	G/GX	frameshift_variant,splice_region_variant	ENSECAG00000023405	LOXL1	-	-
1:119860967	C	T	R/Q	missense_variant	ENSECAG00000004386	-	-	tolerated_low_confidence(0.42)
1:120379469	G	A	T/I	missense_variant	ENSECAG00000024743	NEO1	-	deleterious(0.03)
1:120379469	G	A	T/I	missense_variant	ENSECAG00000024743	NEO1	-	deleterious(0.03)
1:120379469	G	A	T/I	missense_variant	ENSECAG00000024743	NEO1	-	deleterious(0.04)
1:120379469	G	A	T/I	missense_variant	ENSECAG00000024743	NEO1	-	deleterious(0.04)
1:120675548	C	G	A/G	missense_variant	ENSECAG00000020480	ADPGK	rs396458141	tolerated_low_confidence(1)
1:120675668	C	T	A/V	missense_variant	ENSECAG00000020480	ADPGK	-	tolerated(0.25)
1:120899667	A	C	I/S	missense_variant	ENSECAG00000019466	ARIH1	rs394939820	tolerated(0.75)
1:120899668	T	A	I/F	missense_variant	ENSECAG00000019466	ARIH1	rs396692047	tolerated(0.26)
1:121060927	GA	-	E/X	frameshift_variant,splice_region_variant	ENSECAG00000016215	PARP6	-	-
1:121060937	AG	-	G/X	frameshift_variant	ENSECAG00000016215	PARP6	-	-
1:121145683	C	A	T/K	missense_variant	ENSECAG00000014861	GRAMD2	-	deleterious(0.01)
1:121474783	A	G	H/R	missense_variant	ENSECAG00000016415	MYO9A	rs395567425	tolerated_low_confidence(1)
1:121474783	A	G	H/R	missense_variant	ENSECAG00000016415	MYO9A	rs395567425	-
1:121483400	A	G	S/P	missense_variant	ENSECAG00000015192	NR2E3	-	tolerated(1)
1:121514050	A	G	L/P	missense_variant	ENSECAG00000022944	-	rs396023291	tolerated_low_confidence(0.36)
1:135400125	G	T	A/S	missense_variant	ENSECAG00000012671	PRTG	-	tolerated(0.3)
1:135401128	A	G	Q/R	missense_variant	ENSECAG00000012671	PRTG	-	tolerated(0.23)
1:135431132	G	C	-	coding_sequence_variant	ENSECAG00000012671	PRTG	-	-
1:137097253	A	G	I/V	missense_variant	ENSECAG00000007366	WDR72	rs397172976	tolerated(0.35)
1:137097253	A	G	I/V	missense_variant	ENSECAG00000007366	WDR72	rs397172976	tolerated(0.35)
1:137097568	G	T	A/S	missense_variant	ENSECAG00000007366	WDR72	rs782846899	tolerated(1)
1:137097568	G	T	A/S	missense_variant	ENSECAG00000007366	WDR72	rs782846899	tolerated(1)
1:137097628	A	G	N/D	missense_variant	ENSECAG00000007366	WDR72	-	tolerated(0.38)
1:137097628	A	G	N/D	missense_variant	ENSECAG00000007366	WDR72	-	tolerated(0.38)
1:140610005	G	C	-	downstream_gene_variant	ENSECAG00000013743	FAM227B	rs396749105	-
1:140610005	G	C	A/G	missense_variant	ENSECAG00000017631	GALK2	rs396749105	tolerated(0.39)
1:143983930	G	A	V/I	missense_variant	ENSECAG00000020274	SLC30A4	rs397492759	tolerated(0.44)
1:144160784	T	C	I/V	missense_variant	ENSECAG00000017825	SLC28A2	rs68637065	tolerated(1)
1:144164111	G	A	A/V	missense_variant	ENSECAG00000017825	SLC28A2	rs394163100	tolerated(0.14)
1:144196474	C	T	E/K	missense_variant	ENSECAG00000017825	SLC28A2	rs396724132	tolerated(0.12)
1:144241859	G	GC	-	upstream_gene_variant	ENSECAG00000017035	SHF	-	-
1:144241859	G	GC	-	upstream_gene_variant	ENSECAG00000017035	SHF	-	-
1:144241881	T	C	S/P	missense_variant	ENSECAG00000017035	SHF	-	tolerated_low_confidence(1)
1:144241881	T	C	S/P	missense_variant	ENSECAG00000017035	SHF	-	tolerated_low_confidence(1)
1:144274107	C	G	V/L	missense_variant	ENSECAG00000023918	DUOX1	-	tolerated(0.54)
1:144280462	C	T	R/Q	missense_variant	ENSECAG00000023918	DUOX1	rs782843586	tolerated(0.44)
1:144285307	C	A	A/S	missense_variant	ENSECAG00000023918	DUOX1	rs395936810	tolerated(0.27)
1:144292812	A	G	M/T	missense_variant	ENSECAG00000023918	DUOX1	rs394492093	tolerated_low_confidence(0.7)
1:144304876	T	C	L/S	missense_variant	ENSECAG00000009034	DUOXA1	rs393856423	tolerated_low_confidence(1)
1:144304876	T	C	-	downstream_gene_variant	ENSECAG00000014758	DUOXA2	rs393856423	-
1:144323018	A	G	I/V	missense_variant	ENSECAG00000017764	DUOX2	rs395841490	tolerated(0.28)
1:144323018	A	G	I/V	missense_variant	ENSECAG00000017764	DUOX2	rs395841490	tolerated(0.26)
1:144348650	C	A	R/L	missense_variant	ENSECAG00000005266	SORD	rs397479401	deleterious(0.04)
1:144364760	TG	-	P/X	frameshift_variant,splice_region_variant	ENSECAG00000005266	SORD	-	-
1:144460934	G	C	N/K	missense_variant	ENSECAG00000018398	TRIM69	rs397228771	tolerated(0.8)
1:144494213	G	A	-	coding_sequence_variant	ENSECAG00000000685	B2M	-	-
1:144494213	G	C"	-	coding_sequence_variant	ENSECAG00000000685	B2M	-	-
1:144514439	A	T	Q/H	missense_variant	ENSECAG00000013462	PATL2	rs397376898	tolerated_low_confidence(0.26)
1:144514460	T	GAG	-/E	inframe_insertion	ENSECAG00000013462	PATL2	-	-
1:144514465	G	A	G/E	missense_variant	ENSECAG00000013462	PATL2	-	tolerated_low_confidence(1)
1:144514468	A	G	E/G	missense_variant	ENSECAG00000013462	PATL2	-	tolerated_low_confidence(0.07)
1:144516945	G	A	-	splice_acceptor_variant	ENSECAG00000013462	PATL2	rs397394000	-
1:144521078	A	G	D/G	missense_variant	ENSECAG00000013462	PATL2	-	deleterious(0.02)
1:144521078	A	G	-	upstream_gene_variant	ENSECAG00000001155	SPG11	-	-
1:144524633	T	C	-	downstream_gene_variant	ENSECAG00000013462	PATL2	rs396504309	-
1:144524633	T	C	C/R	missense_variant	ENSECAG00000001155	SPG11	rs396504309	tolerated_low_confidence(0.4)
1:144524639	G	A	-	downstream_gene_variant	ENSECAG00000013462	PATL2	-	-
1:144524639	G	A	A/T	missense_variant	ENSECAG00000001155	SPG11	-	tolerated_low_confidence(0.33)
1:144527633	G	A	V/I	missense_variant	ENSECAG00000001155	SPG11	rs395392432	tolerated(0.97)
1:144534866	C	T	R/C	missense_variant	ENSECAG00000001155	SPG11	-	deleterious(0.03)
1:144553306	A	G	I/V	missense_variant	ENSECAG00000001155	SPG11	rs782902294	tolerated(1)
1:144555990	G	A	R/H	missense_variant	ENSECAG00000001155	SPG11	-	tolerated(0.62)
1:144569403	C	A	Q/QX	frameshift_variant,splice_region_variant	ENSECAG00000001155	SPG11	-	-
1:144572904	T	G	D/E	missense_variant	ENSECAG00000001155	SPG11	rs396678302	tolerated(1)
1:144583704	A	G	-	upstream_gene_variant	ENSECAG00000001155	SPG11	-	-
1:144583704	A	G	H/R	missense_variant	ENSECAG00000001155	SPG11	-	tolerated(0.46)
1:144583835	G	A	-	upstream_gene_variant	ENSECAG00000001155	SPG11	rs393711835	-
1:144583835	G	A	G/S	missense_variant	ENSECAG00000001155	SPG11	rs393711835	tolerated(1)
1:144594626	G	C	A/P	missense_variant	ENSECAG00000001155	SPG11	rs396549721	tolerated(0.17)
1:144594626	G	C	A/P	missense_variant	ENSECAG00000001155	SPG11	rs396549721	tolerated(0.11)
1:144754529	C	G	L/F	missense_variant	ENSECAG00000016304	CASC4	rs782881877	tolerated(1)
1:144783962	G	C	T/S	missense_variant	ENSECAG00000016304	CASC4	-	deleterious(0.01)
1:145299394	G	C	S/T	missense_variant	ENSECAG00000015723	ELL3	rs68503964	tolerated(0.77)
1:145299394	G	C	-	downstream_gene_variant	ENSECAG00000020252	PDIA3	rs68503964	-
1:145301107	C	T	T/I	missense_variant	ENSECAG00000015723	ELL3	rs394156843	tolerated(0.31)
1:145301107	C	T	-	downstream_gene_variant	ENSECAG00000020252	PDIA3	rs394156843	-
1:145301197	C	A	A/D	missense_variant	ENSECAG00000015723	ELL3	rs396091171	tolerated(1)
1:145301197	C	A	-	downstream_gene_variant	ENSECAG00000020252	PDIA3	rs396091171	-
1:145324590	GA	-	F/X	frameshift_variant	ENSECAG00000020252	PDIA3	-	-
1:145324590	GA	-	-	upstream_gene_variant	ENSECAG00000020759	CATSPER2	-	-
1:145324590	GA	-	-	upstream_gene_variant	ENSECAG00000020759	CATSPER2	-	-
1:145326290	G	A	-	upstream_gene_variant	ENSECAG00000020252	PDIA3	rs397380664	-
1:145326290	G	A	R/H	missense_variant	ENSECAG00000020759	CATSPER2	rs397380664	tolerated(0.58)
1:145326290	G	A	R/H	missense_variant	ENSECAG00000020759	CATSPER2	rs397380664	tolerated(0.56)
1:145331108	T	C	V/A	missense_variant	ENSECAG00000020759	CATSPER2	rs396197423	deleterious(0)
1:145331108	T	C	V/A	missense_variant	ENSECAG00000020759	CATSPER2	rs396197423	deleterious(0.01)
1:145333760	A	G	D/G	missense_variant	ENSECAG00000020759	CATSPER2	-	tolerated(0.47)
1:145333760	A	G	-	splice_region_variant,intron_variant	ENSECAG00000020759	CATSPER2	-	-
1:145334113	G	A	D/N	missense_variant	ENSECAG00000020759	CATSPER2	rs393881539	tolerated(0.12)
1:145334113	G	A	-	intron_variant	ENSECAG00000020759	CATSPER2	rs393881539	-
1:145334307	C	T	R/*	stop_gained,splice_region_variant	ENSECAG00000020759	CATSPER2	rs395823735	-
1:145334307	C	T	-	intron_variant	ENSECAG00000020759	CATSPER2	rs395823735	-
1:145335513	T	G	Y/D	missense_variant	ENSECAG00000020759	CATSPER2	rs394534767	tolerated(0.22)
1:145335513	T	G	Y/D	missense_variant	ENSECAG00000020759	CATSPER2	rs394534767	tolerated(0.21)
1:145351359	A	C	F/V	missense_variant	ENSECAG00000008753	-	-	deleterious(0.02)
1:145351359	A	C	-	upstream_gene_variant	ENSECAG00000009715	STRC	-	-
1:145351359	A	C	-	upstream_gene_variant	ENSECAG00000009715	STRC	-	-
1:145357746	A	C	I/L	missense_variant	ENSECAG00000009715	STRC	rs394926079	tolerated(1)
1:145357746	A	C	I/L	missense_variant	ENSECAG00000009715	STRC	rs394926079	tolerated(1)
1:145357765	A	C	E/A	missense_variant	ENSECAG00000009715	STRC	rs396465234	tolerated(1)
1:145357765	A	C	E/A	missense_variant	ENSECAG00000009715	STRC	rs396465234	tolerated(1)
1:145393917	T	C	Y/H	missense_variant	ENSECAG00000015951	PPIP5K1	-	deleterious(0.03)
1:145393917	T	C	Y/H	missense_variant	ENSECAG00000015951	PPIP5K1	-	deleterious(0.03)
1:145419841	T	G	F/C	missense_variant	ENSECAG00000015951	PPIP5K1	rs395555273	deleterious_low_confidence(0)
1:145419841	T	G	F/C	missense_variant	ENSECAG00000015951	PPIP5K1	rs395555273	deleterious_low_confidence(0)
1:145419841	T	G	-	downstream_gene_variant	ENSECAG00000022695	MAP1A	rs395555273	-
1:145424832	A	C	-	downstream_gene_variant	ENSECAG00000015951	PPIP5K1	-	-
1:145424832	A	C	-	downstream_gene_variant	ENSECAG00000015951	PPIP5K1	-	-
1:145424832	A	C	M/R	missense_variant	ENSECAG00000022695	MAP1A	-	-
1:145424988	G	A	-	downstream_gene_variant	ENSECAG00000015951	PPIP5K1	rs395960808	-
1:145424988	G	A	T/I	missense_variant	ENSECAG00000022695	MAP1A	rs395960808	-
1:145427481	T	C	E/G	missense_variant	ENSECAG00000022695	MAP1A	rs394077595	-
1:145428060	G	T	P/Q	missense_variant	ENSECAG00000022695	MAP1A	-	-
1:145432890	T	C	-	upstream_gene_variant	ENSECAG00000008021	-	-	-
1:145432890	T	C	H/R	missense_variant	ENSECAG00000022695	MAP1A	-	-
1:145432890	T	C	-	downstream_gene_variant	ENSECAG00000027315	-	-	-
1:145442248	A	C	-	intron_variant	ENSECAG00000008021	-	rs68503984	-
1:145442248	A	C	-	upstream_gene_variant	ENSECAG00000008093	TP53BP1	rs68503984	-
1:145442248	A	C	L/R	missense_variant	ENSECAG00000022695	MAP1A	rs68503984	-
1:145442299	TC	-	-	intron_variant	ENSECAG00000008021	-	-	-
1:145442299	TC	-	-	upstream_gene_variant	ENSECAG00000008093	TP53BP1	-	-
1:145442299	TC	-	E/X	frameshift_variant,splice_region_variant	ENSECAG00000022695	MAP1A	-	-
1:145442306	A	G	-	intron_variant	ENSECAG00000008021	-	-	-
1:145442306	A	G	-	upstream_gene_variant	ENSECAG00000008093	TP53BP1	-	-
1:145442306	A	G	-	coding_sequence_variant	ENSECAG00000022695	MAP1A	-	-
1:145442333	G	C	-	intron_variant	ENSECAG00000008021	-	rs68503985	-
1:145442333	G	C	-	upstream_gene_variant	ENSECAG00000008093	TP53BP1	rs68503985	-
1:145442333	G	C	T/S	missense_variant	ENSECAG00000022695	MAP1A	rs68503985	-
1:145442372	T	C	-	intron_variant	ENSECAG00000008021	-	rs68503986	-
1:145442372	T	C	-	upstream_gene_variant	ENSECAG00000008093	TP53BP1	rs68503986	-
1:145442372	T	C	D/G	missense_variant	ENSECAG00000022695	MAP1A	rs68503986	-
1:145488375	C	G	-	intron_variant	ENSECAG00000008021	-	rs395548888	-
1:145488375	C	G	L/V	missense_variant	ENSECAG00000008093	TP53BP1	rs395548888	tolerated_low_confidence(1)
1:145488375	C	G	L/V	missense_variant	ENSECAG00000008093	TP53BP1	rs395548888	tolerated_low_confidence(1)
1:145593106	C	G	-	intron_variant	ENSECAG00000008021	-	-	-
1:145593106	C	G	E/D	missense_variant,splice_region_variant	ENSECAG00000014340	ADAL	-	tolerated(0.16)
1:145593106	C	G	E/D	missense_variant,splice_region_variant	ENSECAG00000014340	ADAL	-	tolerated(0.12)
1:145608050	G	A	D/EX	frameshift_variant,splice_region_variant	ENSECAG00000008021	-	-	-
1:145608056	T	A	Y/N	missense_variant	ENSECAG00000008021	-	rs782847049	tolerated(0.44)
1:145608058	T	A	Y/*	stop_gained	ENSECAG00000008021	-	rs782891999	-
1:145657019	C	T	R/*	stop_gained	ENSECAG00000000416	TGM7	-	-
1:145679191	C	T	R/C	missense_variant	ENSECAG00000009004	TGM5	rs782913009	tolerated(0.19)
1:145681809	G	A	D/N	missense_variant	ENSECAG00000009004	TGM5	-	tolerated(0.62)
1:145696853	C	T	L/LX	frameshift_variant,splice_region_variant	ENSECAG00000009004	TGM5	-	-
1:145715810	G	T	R/L	missense_variant	ENSECAG00000022419	EPB42	-	tolerated(0.31)
1:145724935	A	G	I/V	missense_variant	ENSECAG00000022419	EPB42	rs394177870	deleterious(0.04)
1:145729696	G	C	R/T	missense_variant	ENSECAG00000022419	EPB42	rs396753718	tolerated(0.19)
1:145776887	T	C	I/V	missense_variant	ENSECAG00000024443	TMEM62	rs394549472	tolerated(0.17)
1:145778138	A	G	F/L	missense_variant	ENSECAG00000024443	TMEM62	rs396083649	tolerated(1)
1:145778162	G	T	P/T	missense_variant	ENSECAG00000024443	TMEM62	rs393944023	tolerated(1)
1:145778198	G	C	R/G	missense_variant	ENSECAG00000024443	TMEM62	-	tolerated(0.61)
1:145778207	G	A	F/FX	frameshift_variant,splice_region_variant	ENSECAG00000024443	TMEM62	-	-
1:145778669	T	C	I/V	missense_variant	ENSECAG00000024443	TMEM62	rs395320602	tolerated(0.35)
1:145973172	G	A	R/K	missense_variant	ENSECAG00000011972	UBR1	-	tolerated(0.95)
1:145973172	G	A	R/K	missense_variant	ENSECAG00000011972	UBR1	-	tolerated(0.95)
1:145973172	G	A	R/K	missense_variant	ENSECAG00000011972	UBR1	-	tolerated(1)
1:146145949	G	A	S/N	missense_variant	ENSECAG00000024034	TTBK2	rs394404655	tolerated_low_confidence(0.72)
1:146157159	C	G	P/R	missense_variant	ENSECAG00000015154	CDAN1	-	tolerated_low_confidence(0.77)
1:146157161	G	C	A/P	missense_variant	ENSECAG00000015154	CDAN1	-	tolerated_low_confidence(0.98)
1:146157171	AT	-	-	coding_sequence_variant	ENSECAG00000015154	CDAN1	-	-
1:146157174	A	G	K/E	missense_variant,splice_region_variant	ENSECAG00000015154	CDAN1	-	tolerated(1)
1:146157370	T	C	V/A	missense_variant	ENSECAG00000015154	CDAN1	-	tolerated(1)
1:146157593	T	C	-/X	frameshift_variant,splice_region_variant	ENSECAG00000015154	CDAN1	-	-
1:146174392	C	A	M/I	missense_variant	ENSECAG00000022851	-	-	-
1:146174636	G	C	A/G	missense_variant	ENSECAG00000022851	-	-	-
1:146174640	C	T	V/M	missense_variant	ENSECAG00000022851	-	-	-
1:146190602	A	G	L/P	missense_variant	ENSECAG00000022851	-	-	-
1:146190659	A	T	L/Q	missense_variant	ENSECAG00000022851	-	-	-
1:146191902	C	G	V/L	missense_variant	ENSECAG00000022851	-	-	-
1:146191935	G	A	R/C	missense_variant	ENSECAG00000022851	-	-	-
1:146192012	G	T	P/Q	missense_variant	ENSECAG00000022851	-	-	-
1:146192558	T	C	Q/R	missense_variant	ENSECAG00000022851	-	-	-
1:146192883	C	T	G/S	missense_variant	ENSECAG00000022851	-	-	-
1:146192907	C	T	D/N	missense_variant	ENSECAG00000022851	-	-	-
1:146192963	T	G	Q/P	missense_variant	ENSECAG00000022851	-	-	-
1:146193113	C	T	G/D	missense_variant	ENSECAG00000022851	-	-	-
1:146193125	A	G	L/P	missense_variant	ENSECAG00000022851	-	rs395596351	-
1:146193141	C	T	V/M	missense_variant	ENSECAG00000022851	-	-	-
1:146193171	A	C	S/A	missense_variant	ENSECAG00000022851	-	-	-
1:146193204	G	A	P/S	missense_variant	ENSECAG00000022851	-	-	-
1:146193219	C	T	E/K	missense_variant	ENSECAG00000022851	-	rs397153328	-
1:146193617	G	A	S/F	missense_variant	ENSECAG00000022851	-	-	-
1:146193936	T	C	I/V	missense_variant	ENSECAG00000022851	-	-	-
1:146194164	C	G	A/P	missense_variant	ENSECAG00000022851	-	-	-
1:146194796	G	A	P/L	missense_variant	ENSECAG00000022851	-	-	-
1:146195541	G	A	P/S	missense_variant	ENSECAG00000022851	-	-	-
1:146196728	C	T	S/N	missense_variant	ENSECAG00000022851	-	-	-
1:146196870	G	T	Q/K	missense_variant	ENSECAG00000022851	-	-	-
1:146197244	A	G	L/P	missense_variant	ENSECAG00000022851	-	rs395392490	-
1:146198921	C	T	G/E	missense_variant	ENSECAG00000022851	-	-	-
1:146199696	T	C	N/D	missense_variant	ENSECAG00000022851	-	rs394504199	-
1:146200067	T	C	H/R	missense_variant	ENSECAG00000022851	-	rs397078466	-
1:146320233	G	A	-	intron_variant	ENSECAG00000009143	SNAP23	rs397041922	-
1:146320233	G	A	M/I	missense_variant	ENSECAG00000019620	LRRC57	rs397041922	tolerated(1)
1:146389594	C	T	P/S	missense_variant	ENSECAG00000023311	ZNF106	rs397212459	tolerated(0.45)
1:146390068	C	A	Q/K	missense_variant	ENSECAG00000023311	ZNF106	rs782842481	tolerated(0.18)
1:146390491	A	G	-	coding_sequence_variant	ENSECAG00000023311	ZNF106	-	-
1:146390491	A	T"	-	coding_sequence_variant	ENSECAG00000023311	ZNF106	-	-
1:146390858	G	A	S/N	missense_variant	ENSECAG00000023311	ZNF106	rs782878973	tolerated(0.31)
1:146390930	T	G	I/S	missense_variant	ENSECAG00000023311	ZNF106	rs397442344	tolerated(1)
1:146391269	T	C	L/S	missense_variant	ENSECAG00000023311	ZNF106	rs396858826	tolerated(0.7)
1:146396461	G	A	A/T	missense_variant	ENSECAG00000023311	ZNF106	rs394467329	tolerated(1)
1:146398722	G	A	V/M	missense_variant	ENSECAG00000023311	ZNF106	-	tolerated(0.33)
1:146398792	A	G	N/S	missense_variant	ENSECAG00000023311	ZNF106	rs395949120	tolerated(0.56)
1:146850435	G	T	A/S	missense_variant	ENSECAG00000017216	EHD4	-	tolerated(0.8)
1:146875073	A	G	Q/R	missense_variant,splice_region_variant	ENSECAG00000013039	SPTBN5	rs395688643	-
1:146882761	C	T	R/C	missense_variant	ENSECAG00000013039	SPTBN5	rs394701872	-
1:146885574	G	C	G/A	missense_variant	ENSECAG00000013039	SPTBN5	-	-
1:146885576	C	G	H/D	missense_variant	ENSECAG00000013039	SPTBN5	-	-
1:146885582	C	G	P/A	missense_variant	ENSECAG00000013039	SPTBN5	-	-
1:146885650	T	G	H/Q	missense_variant	ENSECAG00000013039	SPTBN5	-	-
1:146912861	A	G	S/G	missense_variant	ENSECAG00000013039	SPTBN5	rs393961448	-
1:146915282	C	G	P/R	missense_variant	ENSECAG00000013039	SPTBN5	rs394967399	-
1:146915347	C	T	R/W	missense_variant	ENSECAG00000013039	SPTBN5	-	-
1:146915384	A	G	Q/R	missense_variant	ENSECAG00000013039	SPTBN5	-	-
1:146916846	G	A	R/H	missense_variant	ENSECAG00000013039	SPTBN5	-	-
1:146917924	A	G	H/R	missense_variant	ENSECAG00000013039	SPTBN5	rs393825370	-
1:146926495	A	C	L/R	missense_variant	ENSECAG00000020966	-	rs396324358	tolerated(0.62)
1:146927048	C	T	R/H	missense_variant	ENSECAG00000020966	-	-	tolerated(0.11)
1:146937824	T	C	E/G	missense_variant	ENSECAG00000020966	-	-	deleterious_low_confidence(0)
1:147011939	T	G	E/D	missense_variant	ENSECAG00000006544	MGA	-	tolerated_low_confidence(0.09)
1:147040447	TCTC	-	GE/E	inframe_deletion	ENSECAG00000006544	MGA	-	-
1:147049683	CA	-	C/X	frameshift_variant,splice_region_variant	ENSECAG00000006544	MGA	-	-
1:147049684	A	C	-/X	frameshift_variant,splice_region_variant	ENSECAG00000006544	MGA	-	-
1:147194561	G	A	T/M	missense_variant	ENSECAG00000017862	TYRO3	-	tolerated(0.15)
1:147197770	C	G	A/P	missense_variant	ENSECAG00000017862	TYRO3	-	tolerated(0.15)
1:147206619	G	A	R/H	missense_variant	ENSECAG00000017479	RPAP1	-	tolerated(0.28)
1:147206688	G	A	R/Q	missense_variant	ENSECAG00000017479	RPAP1	-	deleterious(0.01)
1:147207576	G	A	R/K	missense_variant	ENSECAG00000017479	RPAP1	-	tolerated(1)
1:155603431	T	C	-	downstream_gene_variant	ENSECAG00000006750	-	-	-
1:155603431	T	C	I/V	missense_variant	ENSECAG00000006767	-	-	tolerated_low_confidence(0.22)
1:155603625	A	T	-	downstream_gene_variant	ENSECAG00000006750	-	-	-
1:155603625	A	T	I/N	missense_variant	ENSECAG00000006767	-	-	deleterious_low_confidence(0)
1:155625590	C	T	L/F	missense_variant	ENSECAG00000006791	-	-	tolerated(0.8)
1:155639680	T	C	M/T	missense_variant	ENSECAG00000006810	-	rs393801930	tolerated(0.43)
1:155640108	A	C	I/L	missense_variant	ENSECAG00000006810	-	-	tolerated(1)
1:155640183	C	A	H/N	missense_variant	ENSECAG00000006810	-	-	deleterious(0.02)
1:155640202	T	C	I/T	missense_variant	ENSECAG00000006810	-	-	deleterious(0.01)
1:155640226	A	G	H/R	missense_variant	ENSECAG00000006810	-	-	tolerated_low_confidence(0.33)
1:155719648	A	G	V/A	missense_variant	ENSECAG00000006832	-	-	deleterious_low_confidence(0.04)
1:155719664	C	T	G/S	missense_variant	ENSECAG00000006832	-	-	deleterious_low_confidence(0.01)
1:155720189	C	T	V/I	missense_variant	ENSECAG00000006832	-	-	tolerated_low_confidence(0.2)
1:155720312	T	C	M/V	missense_variant	ENSECAG00000006832	-	-	tolerated_low_confidence(1)
1:155720319	TGTG	-	ST/S	inframe_deletion	ENSECAG00000006832	-	-	-
1:155720336	AGAG	-	L/-	inframe_deletion	ENSECAG00000006832	-	-	-
1:155745356	G	C	H/Q	missense_variant	ENSECAG00000006841	-	-	tolerated_low_confidence(0.28)
1:155745453	A	G	L/S	missense_variant	ENSECAG00000006841	-	-	tolerated_low_confidence(1)
1:155745498	A	C	I/S	missense_variant	ENSECAG00000006841	-	-	deleterious_low_confidence(0.02)
1:155745896	A	C	-	coding_sequence_variant	ENSECAG00000006841	-	-	-
1:155745896	A	G"	-	coding_sequence_variant	ENSECAG00000006841	-	-	-
1:155772082	C	T	G/R	missense_variant	ENSECAG00000006868	-	-	deleterious_low_confidence(0)
1:155787288	G	A	P/S	missense_variant	ENSECAG00000006889	-	rs396263026	tolerated_low_confidence(0.58)
1:155787438	T	A	I/F	missense_variant	ENSECAG00000006889	-	-	tolerated_low_confidence(0.09)
1:156691326	A	G	F/L	missense_variant	ENSECAG00000006318	OR4K2	rs68568422	tolerated(1)
1:156713788	G	T	S/I	missense_variant	ENSECAG00000006342	-	rs397293588	tolerated(1)
1:156713943	G	A	A/T	missense_variant	ENSECAG00000006342	-	rs396106068	tolerated(0.38)
1:156714225	C	A	P/T	missense_variant	ENSECAG00000006342	-	-	deleterious(0.01)
1:156714397	A	G	H/R	missense_variant	ENSECAG00000006342	-	rs396897044	tolerated(1)
1:156759187	G	A	Q/*	stop_gained	ENSECAG00000006630	-	-	-
1:156780368	G	A	A/V	missense_variant	ENSECAG00000006654	-	rs394601214	tolerated(0.61)
1:156831746	C	T	T/M	missense_variant	ENSECAG00000006701	-	-	tolerated(0.1)
1:156831797	A	G	Q/R	missense_variant	ENSECAG00000006701	-	-	tolerated(0.26)
1:156850914	G	T	R/I	start_lost	ENSECAG00000006716	-	-	deleterious_low_confidence(0)
1:156851788	C	G	N/K	missense_variant	ENSECAG00000006716	-	-	deleterious(0)
1:156878036	T	C	F/L	missense_variant	ENSECAG00000006730	-	-	deleterious(0.01)
1:156901307	CTCCAACACT	-	SNT/-	inframe_deletion	ENSECAG00000006774	-	-	-
1:156901327	C	G	S/C	missense_variant	ENSECAG00000006774	-	-	deleterious(0.01)
1:156901330	G	A	S/N	missense_variant	ENSECAG00000006774	-	-	tolerated(0.33)
1:156901332	A	G	T/A	missense_variant	ENSECAG00000006774	-	-	tolerated(0.06)
1:156901395	G	C	V/L	missense_variant	ENSECAG00000006774	-	-	tolerated(0.87)
1:156901459	G	A	R/H	missense_variant	ENSECAG00000006774	-	-	tolerated(0.59)
1:156901765	A	G	D/G	missense_variant	ENSECAG00000006774	-	rs394845349	tolerated(1)
1:156917290	G	C	E/Q	missense_variant	ENSECAG00000006823	-	-	deleterious(0.01)
1:156917342	A	G	Q/R	missense_variant	ENSECAG00000006823	-	-	tolerated(1)
1:156946539	A	G	Y/C	missense_variant	ENSECAG00000006838	-	-	tolerated_low_confidence(0.11)
1:156974760	G	C	G/R	missense_variant	ENSECAG00000006864	-	rs396180031	tolerated(1)
1:156975015	C	T	R/*	stop_gained	ENSECAG00000006864	-	rs394009112	-
1:157012475	C	T	L/F	missense_variant	ENSECAG00000006888	-	rs393898997	tolerated(1)
1:157012656	C	T	A/V	missense_variant	ENSECAG00000006888	-	rs396878544	tolerated(1)
1:157020864	G	T	C/F	missense_variant	ENSECAG00000006903	OR11H6	rs395861127	deleterious(0)
1:157020864	G	T	-	upstream_gene_variant	ENSECAG00000006993	-	rs395861127	-
1:157020873	G	A	S/N	missense_variant	ENSECAG00000006903	OR11H6	rs397492867	tolerated(0.1)
1:157020873	G	A	-	upstream_gene_variant	ENSECAG00000006993	-	rs397492867	-
1:157026058	T	C	-	downstream_gene_variant	ENSECAG00000006903	OR11H6	-	-
1:157026058	T	C	I/T	missense_variant	ENSECAG00000006993	-	-	tolerated(1)
1:157026400	G	C	R/T	missense_variant	ENSECAG00000006993	-	-	deleterious_low_confidence(0)
1:157045411	G	T	T/K	missense_variant	ENSECAG00000000803	-	-	tolerated(1)
1:157045738	G	A	A/V	missense_variant	ENSECAG00000000803	-	rs396269276	deleterious(0.02)
1:157045862	C	T	V/M	missense_variant	ENSECAG00000000803	-	-	tolerated(0.11)
1:157098827	TG	-	Q/X	frameshift_variant,splice_region_variant	ENSECAG00000012847	TTC5	-	-
1:157108655	C	T	-	upstream_gene_variant	ENSECAG00000012847	TTC5	rs393878627	-
1:157108655	C	T	S/N	missense_variant	ENSECAG00000021236	CCNB1IP1	rs393878627	tolerated_low_confidence(0.57)
1:157145448	G	A	V/I	missense_variant	ENSECAG00000005548	PARP2	-	tolerated(0.76)
1:157145448	G	A	-	downstream_gene_variant	ENSECAG00000026549	U6	-	-
1:157157758	G	A	T/I	missense_variant	ENSECAG00000010629	TEP1	rs396103574	deleterious(0.04)
1:157158139	G	A	S/L	missense_variant	ENSECAG00000010629	TEP1	-	tolerated(0.09)
1:157158630	C	T	G/S	missense_variant	ENSECAG00000010629	TEP1	rs393880376	tolerated(1)
1:157161094	T	A	Q/L	missense_variant	ENSECAG00000010629	TEP1	-	deleterious(0.01)
1:157161161	C	T	V/M	missense_variant	ENSECAG00000010629	TEP1	rs394310320	tolerated(0.11)
1:157167694	G	T	Q/K	missense_variant	ENSECAG00000010629	TEP1	-	tolerated(0.24)
1:157173193	C	G	E/Q	missense_variant	ENSECAG00000010629	TEP1	rs395821417	tolerated(1)
1:157177070	G	C	P/R	missense_variant,splice_region_variant	ENSECAG00000010629	TEP1	-	tolerated(0.05)
1:157180378	C	T	V/I	missense_variant	ENSECAG00000010629	TEP1	rs395423229	tolerated(0.83)
1:157181289	G	A	R/C	missense_variant	ENSECAG00000010629	TEP1	-	deleterious(0.03)
1:157190359	A	G	V/A	missense_variant	ENSECAG00000010629	TEP1	-	tolerated(1)
1:157195587	C	T	V/I	missense_variant	ENSECAG00000010629	TEP1	-	tolerated_low_confidence(1)
1:158491015	G	T	S/I	missense_variant	ENSECAG00000024800	TRAV4	-	tolerated(0.23)
1:158491062	G	A	D/N	missense_variant	ENSECAG00000024800	TRAV4	-	tolerated(0.47)
1:158556784	T	G	V/G	missense_variant	ENSECAG00000024802	-	-	deleterious(0)
1:158556894	A	G	I/V	missense_variant	ENSECAG00000024802	-	rs393752247	tolerated(0.12)
1:158557003	C	T	A/V	missense_variant	ENSECAG00000024802	-	rs395193912	deleterious(0)
1:158617104	G	T	-	downstream_gene_variant	ENSECAG00000005965	-	-	-
1:158617104	G	T	V/VX	frameshift_variant	ENSECAG00000005989	-	-	-
1:158825731	ATG	-	C/X	frameshift_variant,splice_region_variant	ENSECAG00000012563	-	-	-
1:158949583	A	G	I/V	missense_variant	ENSECAG00000015131	-	-	tolerated(0.51)
1:158949817	C	T	R/C	missense_variant	ENSECAG00000015131	-	-	deleterious(0.02)
1:158949835	C	A	L/I	missense_variant	ENSECAG00000015131	-	-	tolerated(0.27)
1:158949853	T	C	Y/H	missense_variant	ENSECAG00000015131	-	rs68589722	deleterious(0)
1:158949865	T	A	Y/N	missense_variant	ENSECAG00000015131	-	rs68589723	tolerated(0.28)
1:158949866	A	C	Y/S	missense_variant	ENSECAG00000015131	-	rs68589724	tolerated(0.35)
1:158961023	C	A	-	coding_sequence_variant	ENSECAG00000015241	-	-	-
1:158961023	C	T"	-	coding_sequence_variant	ENSECAG00000015241	-	-	-
1:158961099	C	G	Q/E	missense_variant	ENSECAG00000015241	-	-	tolerated(1)
1:175130587	C	T	A/V	missense_variant	ENSECAG00000016358	-	-	tolerated(0.91)
1:175131087	T	A	F/I	missense_variant	ENSECAG00000016358	-	rs396970671	deleterious(0)
1:175143554	GA	-	-	intron_variant	ENSECAG00000016358	-	-	-
1:175143554	GA	-	K/X	frameshift_variant,start_lost	ENSECAG00000016358	-	-	-
1:175172557	TA	-	-	coding_sequence_variant	ENSECAG00000016358	-	-	-
1:175172557	TA	-	-	coding_sequence_variant	ENSECAG00000016358	-	-	-
1:175174988	G	A	C/Y	missense_variant	ENSECAG00000016358	-	rs782881264	tolerated(0.2)
1:175174988	G	A	C/Y	missense_variant	ENSECAG00000016358	-	rs782881264	tolerated(0.48)
10:24700841	T	C	T/A	missense_variant	ENSECAG00000020509	FIZ1	-	tolerated(1)
10:24700901	C	T	A/T	missense_variant	ENSECAG00000020509	FIZ1	-	tolerated(0.54)
10:24700915	T	C	E/G	missense_variant	ENSECAG00000020509	FIZ1	-	tolerated(1)
10:24700932	T	G	-	coding_sequence_variant	ENSECAG00000020509	FIZ1	-	-
10:24700933	C	T	-	coding_sequence_variant	ENSECAG00000020509	FIZ1	-	-
10:24700941	A	C	C/G	missense_variant	ENSECAG00000020509	FIZ1	-	tolerated(0.15)
10:24700944	T	G	T/P	missense_variant,splice_region_variant	ENSECAG00000020509	FIZ1	-	tolerated(0.3)
10:24700948	T	G	-	coding_sequence_variant	ENSECAG00000020509	FIZ1	-	-
10:24701452	C	G	R/P	missense_variant	ENSECAG00000020509	FIZ1	-	tolerated(1)
10:24701458	C	T	R/K	missense_variant	ENSECAG00000020509	FIZ1	-	tolerated(1)
10:24701461	G	A	S/F	missense_variant	ENSECAG00000020509	FIZ1	-	tolerated(1)
10:24701467	A	T	M/K	missense_variant	ENSECAG00000020509	FIZ1	-	tolerated(1)
10:24701477	T	G	-/X	frameshift_variant	ENSECAG00000020509	FIZ1	-	-
10:24701480	CG	-	A/X	frameshift_variant	ENSECAG00000020509	FIZ1	-	-
10:24701494	C	G	C/S	missense_variant	ENSECAG00000020509	FIZ1	-	tolerated(0.34)
10:24701495	A	C	C/G	missense_variant	ENSECAG00000020509	FIZ1	-	tolerated(0.34)
10:24701497	T	G	E/A	missense_variant	ENSECAG00000020509	FIZ1	-	tolerated(0.8)
10:24701513	A	G	Y/H	missense_variant	ENSECAG00000020509	FIZ1	-	tolerated(0.61)
10:24701524	A	C	M/R	missense_variant	ENSECAG00000020509	FIZ1	-	tolerated(1)
10:24701528	A	C	S/A	missense_variant	ENSECAG00000020509	FIZ1	-	tolerated(0.92)
10:24701551	A	G	L/P	missense_variant	ENSECAG00000020509	FIZ1	-	tolerated(0.62)
10:24701590	T	C	E/G	missense_variant	ENSECAG00000020509	FIZ1	-	tolerated(0.36)
10:24701621	G	C	Q/E	missense_variant	ENSECAG00000020509	FIZ1	-	tolerated(1)
10:24705076	G	T	-/X	frameshift_variant	ENSECAG00000020509	FIZ1	-	-
10:24705090	G	C	R/RX	frameshift_variant,splice_region_variant	ENSECAG00000020509	FIZ1	-	-
10:24705103	CCG	-	GG/GX	frameshift_variant	ENSECAG00000020509	FIZ1	-	-
10:24705106	C	G	G/A	missense_variant	ENSECAG00000020509	FIZ1	-	deleterious(0.02)
10:24705113	GT	-	E/X	frameshift_variant	ENSECAG00000020509	FIZ1	-	-
10:24705135	CT	-	K/X	frameshift_variant,splice_region_variant	ENSECAG00000020509	FIZ1	-	-
10:24721533	T	G	-	downstream_gene_variant	ENSECAG00000001409	ZNF784	-	-
10:24721533	T	G	-/X	frameshift_variant,splice_region_variant,intron_variant	ENSECAG00000022619	-	-	-
10:24745599	A	C	H/P	missense_variant	ENSECAG00000003138	ZNF581	-	deleterious_low_confidence(0.02)
10:24745599	A	C	-	upstream_gene_variant	ENSECAG00000006135	CCDC106	-	-
10:25742034	C	T	V/I	missense_variant	ENSECAG00000016481	ZIM2	rs394255257	tolerated(0.47)
10:25742034	C	T	-	upstream_gene_variant	ENSECAG00000027054	SNORD112	rs394255257	-
10:27805058	T	C	S/SX	frameshift_variant,splice_region_variant	ENSECAG00000007526	ZNF274	-	-
10:27805063	G	C	R/S	missense_variant,splice_region_variant	ENSECAG00000007526	ZNF274	-	deleterious(0)
10:27820289	T	G	L/R	missense_variant	ENSECAG00000007526	ZNF274	rs395191150	tolerated(1)
10:27820292	T	A	L/Q	missense_variant	ENSECAG00000007526	ZNF274	rs396200635	tolerated(1)
10:29816555	G	A	T/M	missense_variant	ENSECAG00000025065	COL12A1	-	-
10:51487356	A	G	T/TX	frameshift_variant	ENSECAG00000012013	ASCC3	-	-
10:51487356	A	G	-/X	frameshift_variant,splice_region_variant,intron_variant	ENSECAG00000012013	ASCC3	-	-
10:51487358	T	C	T/A	missense_variant	ENSECAG00000012013	ASCC3	rs782827628	tolerated(1)
10:51487358	T	C	-	coding_sequence_variant	ENSECAG00000012013	ASCC3	rs782827628	-
10:56731831	G	C	-	upstream_gene_variant	ENSECAG00000002960	-	-	-
10:56731831	G	C	Q/H	missense_variant	ENSECAG00000015079	-	-	tolerated(0.64)
10:56815102	A	G	I/V	missense_variant	ENSECAG00000021023	QRSL1	rs395640000	tolerated(1)
11:15451390	TG	-	-	downstream_gene_variant	ENSECAG00000000396	ICAM2	-	-
11:15451390	TG	-	P/X	frameshift_variant,splice_region_variant	ENSECAG00000005914	PRR29	-	-
11:15451602	C	G	-	downstream_gene_variant	ENSECAG00000000396	ICAM2	rs397400930	-
11:15451602	C	G	R/P	missense_variant	ENSECAG00000005914	PRR29	rs397400930	tolerated(0.7)
11:15475185	CA	-	K/X	frameshift_variant	ENSECAG00000005968	SCN4A	-	-
11:15475269	TC	-	I/X	frameshift_variant	ENSECAG00000005968	SCN4A	-	-
11:15475283	T	C	S/P	missense_variant	ENSECAG00000005968	SCN4A	-	deleterious(0.02)
11:15475292	TC	-	S/X	frameshift_variant	ENSECAG00000005968	SCN4A	-	-
11:15475958	G	T	R/L	missense_variant	ENSECAG00000005968	SCN4A	rs394066714	tolerated(0.06)
11:15475968	CG	-	G/X	frameshift_variant	ENSECAG00000005968	SCN4A	-	-
11:15475981	CCA	-	P/X	frameshift_variant	ENSECAG00000005968	SCN4A	-	-
11:15475984	C	A	P/T	missense_variant	ENSECAG00000005968	SCN4A	-	tolerated(0.22)
11:15476018	G	A	G/E	missense_variant	ENSECAG00000005968	SCN4A	rs395465776	tolerated(1)
11:15476036	TG	-	L/X	frameshift_variant,splice_region_variant	ENSECAG00000005968	SCN4A	-	-
11:15476080	TC	-	-	coding_sequence_variant	ENSECAG00000005968	SCN4A	-	-
11:15476117	A	G	I/M	missense_variant,splice_region_variant	ENSECAG00000005968	SCN4A	rs393837626	tolerated(1)
11:15502435	AG	-	-	coding_sequence_variant	ENSECAG00000005968	SCN4A	-	-
11:15510538	C	A	-	5_prime_UTR_variant	ENSECAG00000009149	-	-	-
11:15520392	C	T	R/C	missense_variant	ENSECAG00000009154	GH1	-	deleterious(0)
11:15520754	C	G	A/G	missense_variant	ENSECAG00000009154	GH1	rs395668394	tolerated(0.37)
11:15564740	G	T	-	downstream_gene_variant	ENSECAG00000011370	SMARCD2	-	-
11:15564740	G	T	-	upstream_gene_variant	ENSECAG00000011995	FTSJ3	-	-
11:15564740	G	T	D/E	missense_variant	ENSECAG00000023185	PSMC5	-	tolerated_low_confidence(0.48)
11:15571230	G	A	R/Q	missense_variant	ENSECAG00000011995	FTSJ3	-	tolerated(0.29)
11:15571230	G	A	-	downstream_gene_variant	ENSECAG00000022684	DDX42	-	-
11:15571230	G	A	-	downstream_gene_variant	ENSECAG00000022684	DDX42	-	-
11:15616371	G	A	D/N	missense_variant	ENSECAG00000014065	CCDC47	-	tolerated(0.22)
11:15658893	A	G	M/V	missense_variant	ENSECAG00000023926	STRADA	-	deleterious(0)
11:15727830	T	G	T/P	missense_variant	ENSECAG00000008917	MAP3K3	-	tolerated_low_confidence(0.22)
11:15727830	T	G	T/P	missense_variant	ENSECAG00000008917	MAP3K3	-	tolerated(0.1)
11:15799157	C	T	V/M	missense_variant	ENSECAG00000021772	KCNH6	-	deleterious(0.02)
11:15807713	C	T	R/Q	missense_variant	ENSECAG00000021772	KCNH6	-	tolerated(0.41)
11:15807713	C	T	-	downstream_gene_variant	ENSECAG00000024326	-	-	-
11:15812921	A	G	Y/H	missense_variant	ENSECAG00000024326	-	-	deleterious(0)
11:15816531	G	A	-	upstream_gene_variant	ENSECAG00000011617	CYB561	-	-
11:15816531	G	A	T/I	missense_variant	ENSECAG00000024326	-	-	tolerated(0.08)
11:15818738	T	GG	-	intron_variant	ENSECAG00000011617	CYB561	-	-
11:15818738	T	GG	S/SX	frameshift_variant,splice_region_variant	ENSECAG00000024326	-	-	-
11:15819698	C	T	-	intron_variant	ENSECAG00000011617	CYB561	-	-
11:15819698	C	T	A/T	missense_variant	ENSECAG00000024326	-	-	deleterious(0)
11:15849684	T	C	-	intron_variant	ENSECAG00000011617	CYB561	-	-
11:15849684	T	C	K/E	missense_variant	ENSECAG00000012910	ACE	-	tolerated(1)
11:15849687	T	G	-	intron_variant	ENSECAG00000011617	CYB561	-	-
11:15849687	T	G	K/Q	missense_variant	ENSECAG00000012910	ACE	-	tolerated(0.37)
11:15849705	A	C	-	intron_variant	ENSECAG00000011617	CYB561	-	-
11:15849705	A	C	A/AX	frameshift_variant,splice_region_variant	ENSECAG00000012910	ACE	-	-
11:15849718	C	G	-	intron_variant	ENSECAG00000011617	CYB561	-	-
11:15849718	C	G	G/A	missense_variant	ENSECAG00000012910	ACE	-	tolerated(0.65)
11:15849733	A	G	-	intron_variant	ENSECAG00000011617	CYB561	-	-
11:15849733	A	G	-/X	frameshift_variant,splice_region_variant,intron_variant	ENSECAG00000012910	ACE	-	-
11:15849775	GC	-	-	intron_variant	ENSECAG00000011617	CYB561	-	-
11:15849775	GC	-	R/X	frameshift_variant	ENSECAG00000012910	ACE	-	-
11:15849785	G	C	-	intron_variant	ENSECAG00000011617	CYB561	-	-
11:15849785	G	C	S/R	missense_variant	ENSECAG00000012910	ACE	-	deleterious(0.05)
11:15849789	G	T	-	intron_variant	ENSECAG00000011617	CYB561	-	-
11:15849789	G	T	S/YX	frameshift_variant	ENSECAG00000012910	ACE	-	-
11:15849790	A	C	-	intron_variant	ENSECAG00000011617	CYB561	-	-
11:15849790	A	C	S/A	missense_variant	ENSECAG00000012910	ACE	-	tolerated(0.35)
11:15849803	T	C	-	intron_variant	ENSECAG00000011617	CYB561	-	-
11:15849803	T	C	-	coding_sequence_variant	ENSECAG00000012910	ACE	-	-
11:15849827	T	G	-	intron_variant	ENSECAG00000011617	CYB561	rs396771884	-
11:15849827	T	G	E/A	missense_variant,splice_region_variant	ENSECAG00000012910	ACE	rs396771884	tolerated(0.85)
11:15849833	T	G	-	intron_variant	ENSECAG00000011617	CYB561	-	-
11:15849833	T	G	-	coding_sequence_variant	ENSECAG00000012910	ACE	-	-
11:15849898	T	G	-	intron_variant	ENSECAG00000011617	CYB561	rs396168972	-
11:15849898	T	G	Q/P	missense_variant	ENSECAG00000012910	ACE	rs396168972	tolerated_low_confidence(0.33)
11:15882357	G	A	V/I	missense_variant	ENSECAG00000011617	CYB561	-	tolerated(0.71)
11:16490022	A	G	-/X	frameshift_variant,splice_region_variant,intron_variant	ENSECAG00000012627	MRC2	-	-
11:16495518	G	C	-/X	frameshift_variant,splice_region_variant,intron_variant	ENSECAG00000012627	MRC2	-	-
11:16502621	AG	-	L/X	frameshift_variant	ENSECAG00000012627	MRC2	-	-
11:16606331	G	GC	-/X	splice_donor_variant,frameshift_variant	ENSECAG00000021279	TLK2	-	-
11:16606408	CA	-	S/X	frameshift_variant,splice_region_variant	ENSECAG00000021279	TLK2	-	-
11:19183044	G	C	A/P	missense_variant	ENSECAG00000019870	ITGA2B	-	tolerated(0.2)
11:19183044	G	C	P	synonymous_variant	ENSECAG00000019870	ITGA2B	-	-
11:19183044	G	C	A/P	missense_variant	ENSECAG00000019870	ITGA2B	-	tolerated(0.3)
11:19183045	C	T	A/V	missense_variant	ENSECAG00000019870	ITGA2B	-	tolerated(0.5)
11:19183045	C	T	P/S	missense_variant	ENSECAG00000019870	ITGA2B	-	tolerated(0.24)
11:19183045	C	T	A/V	missense_variant	ENSECAG00000019870	ITGA2B	-	tolerated(0.44)
11:19183049	G	C	P	synonymous_variant	ENSECAG00000019870	ITGA2B	-	-
11:19183049	G	C	R/P	missense_variant	ENSECAG00000019870	ITGA2B	-	tolerated(0.15)
11:19183049	G	C	P	synonymous_variant	ENSECAG00000019870	ITGA2B	-	-
11:19183054	G	C	R/P	missense_variant	ENSECAG00000019870	ITGA2B	-	tolerated(0.21)
11:19183054	G	C	A/P	missense_variant	ENSECAG00000019870	ITGA2B	-	tolerated(0.22)
11:19183054	G	C	R/P	missense_variant	ENSECAG00000019870	ITGA2B	-	tolerated(0.26)
11:19183078	GC	-	-	intron_variant	ENSECAG00000019870	ITGA2B	-	-
11:19183078	GC	-	A/X	frameshift_variant	ENSECAG00000019870	ITGA2B	-	-
11:19183078	GC	-	R/X	frameshift_variant	ENSECAG00000019870	ITGA2B	-	-
11:19183142	A	G	K/E	missense_variant	ENSECAG00000019870	ITGA2B	rs394606343	tolerated(0.27)
11:19183142	A	G	E/G	missense_variant	ENSECAG00000019870	ITGA2B	rs394606343	tolerated(0.09)
11:19183142	A	G	E/G	missense_variant	ENSECAG00000019870	ITGA2B	rs394606343	tolerated(0.33)
11:19183144	G	C	K/N	missense_variant	ENSECAG00000019870	ITGA2B	rs396798008	tolerated(0.3)
11:19183144	G	C	G/R	missense_variant	ENSECAG00000019870	ITGA2B	rs396798008	deleterious(0)
11:19183144	G	C	G/R	missense_variant	ENSECAG00000019870	ITGA2B	rs396798008	deleterious(0.01)
11:19183146	CA	-	A/X	frameshift_variant	ENSECAG00000019870	ITGA2B	-	-
11:19183146	CA	-	I/X	frameshift_variant	ENSECAG00000019870	ITGA2B	-	-
11:19183146	CA	-	I/X	frameshift_variant	ENSECAG00000019870	ITGA2B	-	-
11:19183171	A	C	E/D	missense_variant	ENSECAG00000019870	ITGA2B	rs393900995	tolerated(0.64)
11:19183171	A	C	E/D	missense_variant,splice_region_variant	ENSECAG00000019870	ITGA2B	rs393900995	tolerated(0.6)
11:19183171	A	C	E/D	missense_variant	ENSECAG00000019870	ITGA2B	rs393900995	tolerated(0.59)
11:19183197	A	C	E/DX	frameshift_variant	ENSECAG00000019870	ITGA2B	-	-
11:19183197	A	C	E/DX	frameshift_variant	ENSECAG00000019870	ITGA2B	-	-
11:19183197	A	C	E/DX	frameshift_variant	ENSECAG00000019870	ITGA2B	-	-
11:19183212	G	A	R/K	missense_variant	ENSECAG00000019870	ITGA2B	rs393748499	tolerated(0.06)
11:19183212	G	A	R/K	missense_variant	ENSECAG00000019870	ITGA2B	rs393748499	tolerated(0.14)
11:19183212	G	A	R/K	missense_variant	ENSECAG00000019870	ITGA2B	rs393748499	tolerated(0.08)
11:19183217	T	G	-	splice_donor_variant	ENSECAG00000019870	ITGA2B	rs395393793	-
11:19183217	T	G	-	splice_donor_variant	ENSECAG00000019870	ITGA2B	rs395393793	-
11:19183217	T	G	-	splice_donor_variant	ENSECAG00000019870	ITGA2B	rs395393793	-
11:19184540	GGA	-	-	splice_acceptor_variant,intron_variant	ENSECAG00000019870	ITGA2B	-	-
11:19184540	GGA	-	-	intron_variant	ENSECAG00000019870	ITGA2B	-	-
11:19184540	GGA	-	-	intron_variant	ENSECAG00000019870	ITGA2B	-	-
11:19184543	G	A	-	splice_acceptor_variant	ENSECAG00000019870	ITGA2B	-	-
11:19184543	G	A	-	intron_variant	ENSECAG00000019870	ITGA2B	-	-
11:19184543	G	A	-	intron_variant	ENSECAG00000019870	ITGA2B	-	-
11:19184549	TG	-	W/X	frameshift_variant	ENSECAG00000019870	ITGA2B	-	-
11:19184549	TG	-	-	intron_variant	ENSECAG00000019870	ITGA2B	-	-
11:19184549	TG	-	-	intron_variant	ENSECAG00000019870	ITGA2B	-	-
11:19184563	TA	-	K/X	frameshift_variant	ENSECAG00000019870	ITGA2B	-	-
11:19184563	TA	-	-	splice_region_variant,intron_variant	ENSECAG00000019870	ITGA2B	-	-
11:19184563	TA	-	-	splice_region_variant,intron_variant	ENSECAG00000019870	ITGA2B	-	-
11:19184574	TC	-	V/X	frameshift_variant	ENSECAG00000019870	ITGA2B	-	-
11:19184574	TC	-	V/X	frameshift_variant	ENSECAG00000019870	ITGA2B	-	-
11:19184574	TC	-	V/X	frameshift_variant	ENSECAG00000019870	ITGA2B	-	-
11:19184584	CA	-	K/X	frameshift_variant	ENSECAG00000019870	ITGA2B	-	-
11:19184584	CA	-	K/X	frameshift_variant	ENSECAG00000019870	ITGA2B	-	-
11:19184584	CA	-	K/X	frameshift_variant	ENSECAG00000019870	ITGA2B	-	-
11:19184594	GA	-	E/X	frameshift_variant	ENSECAG00000019870	ITGA2B	-	-
11:19184594	GA	-	E/X	frameshift_variant	ENSECAG00000019870	ITGA2B	-	-
11:19184594	GA	-	E/X	frameshift_variant	ENSECAG00000019870	ITGA2B	-	-
11:19188183	AC	-	R/X	frameshift_variant	ENSECAG00000019870	ITGA2B	-	-
11:19188183	AC	-	R/X	frameshift_variant	ENSECAG00000019870	ITGA2B	-	-
11:19188183	AC	-	R/X	frameshift_variant	ENSECAG00000019870	ITGA2B	-	-
11:19197410	GC	-	P/X	frameshift_variant	ENSECAG00000017264	-	-	-
11:19197410	GC	-	-	downstream_gene_variant	ENSECAG00000019870	ITGA2B	-	-
11:19197410	GC	-	-	downstream_gene_variant	ENSECAG00000019870	ITGA2B	-	-
11:19197410	GC	-	-	downstream_gene_variant	ENSECAG00000019870	ITGA2B	-	-
11:19205416	CT	-	L/X	frameshift_variant	ENSECAG00000017264	-	-	-
11:19205416	CT	-	-	downstream_gene_variant	ENSECAG00000018046	GRN	-	-
11:19205416	CT	-	-	downstream_gene_variant	ENSECAG00000018046	GRN	-	-
11:22884394	G	C	T/S	missense_variant	ENSECAG00000021449	CDK12	rs396467617	tolerated_low_confidence(1)
11:22884654	C	G	P/PX	frameshift_variant	ENSECAG00000021449	CDK12	-	-
11:24593219	T	G	E/D	missense_variant	ENSECAG00000012423	-	rs396107144	tolerated_low_confidence(0.21)
11:24593237	T	G	K/N	missense_variant	ENSECAG00000012423	-	rs394381610	tolerated(0.09)
11:24593239	T	C	K/E	missense_variant	ENSECAG00000012423	-	rs395330826	tolerated(0.5)
11:24593288	A	C	H/Q	missense_variant	ENSECAG00000012423	-	rs396512145	tolerated(1)
11:24642805	A	T	F/I	missense_variant	ENSECAG00000012439	HOXB5	rs394853976	tolerated(1)
11:24642805	A	T	-	downstream_gene_variant	ENSECAG00000012850	HOXB6	rs394853976	-
11:24662299	A	T	-	upstream_gene_variant	ENSECAG00000013561	HOXB7	-	-
11:24662299	A	T	-	splice_region_variant,coding_sequence_variant	ENSECAG00000026931	-	-	-
11:24662302	TA	-	-	upstream_gene_variant	ENSECAG00000013561	HOXB7	-	-
11:24662302	TA	-	-	splice_region_variant,coding_sequence_variant	ENSECAG00000026931	-	-	-
11:24662308	A	G	-	upstream_gene_variant	ENSECAG00000013561	HOXB7	-	-
11:24662308	A	G	L/P	missense_variant,splice_region_variant	ENSECAG00000026931	-	-	tolerated(0.49)
11:24662312	C	A	-	upstream_gene_variant	ENSECAG00000013561	HOXB7	-	-
11:24662312	C	A	V/F	missense_variant	ENSECAG00000026931	-	-	tolerated(1)
11:24662327	C	T	-	upstream_gene_variant	ENSECAG00000013561	HOXB7	-	-
11:24662327	C	T	D/N	missense_variant	ENSECAG00000026931	-	-	tolerated(1)
11:24662335	A	T	-	upstream_gene_variant	ENSECAG00000013561	HOXB7	-	-
11:24662335	A	T	I/K	missense_variant	ENSECAG00000026931	-	-	tolerated(1)
11:24662350	CA	-	-	upstream_gene_variant	ENSECAG00000013561	HOXB7	-	-
11:24662350	CA	-	W/X	frameshift_variant	ENSECAG00000026931	-	-	-
11:24662353	A	G	-	upstream_gene_variant	ENSECAG00000013561	HOXB7	rs393940474	-
11:24662353	A	G	I/T	missense_variant	ENSECAG00000026931	-	rs393940474	deleterious(0)
11:24662359	A	G	-	upstream_gene_variant	ENSECAG00000013561	HOXB7	rs395156417	-
11:24662359	A	G	F/S	missense_variant	ENSECAG00000026931	-	rs395156417	deleterious(0)
11:24662366	A	T	-	upstream_gene_variant	ENSECAG00000013561	HOXB7	-	-
11:24662366	A	T	-/X	frameshift_variant	ENSECAG00000026931	-	-	-
11:24662371	G	A	-	upstream_gene_variant	ENSECAG00000013561	HOXB7	rs396643928	-
11:24662371	G	A	A/V	missense_variant	ENSECAG00000026931	-	rs396643928	tolerated(1)
11:24662379	G	C	-	upstream_gene_variant	ENSECAG00000013561	HOXB7	rs394390143	-
11:24662379	G	C	N/K	missense_variant	ENSECAG00000026931	-	rs394390143	deleterious(0)
11:24662381	T	C	-	upstream_gene_variant	ENSECAG00000013561	HOXB7	rs395429961	-
11:24662381	T	C	N/D	missense_variant	ENSECAG00000026931	-	rs395429961	deleterious(0)
11:24663327	GA	-	-	upstream_gene_variant	ENSECAG00000013561	HOXB7	-	-
11:24663327	GA	-	F/X	frameshift_variant,splice_region_variant	ENSECAG00000026931	-	-	-
11:24663382	G	C	-	upstream_gene_variant	ENSECAG00000013561	HOXB7	-	-
11:24663382	G	C	-	coding_sequence_variant	ENSECAG00000026931	-	-	-
11:24663487	A	G	-	upstream_gene_variant	ENSECAG00000013561	HOXB7	rs395575939	-
11:24663487	A	G	L/P	missense_variant	ENSECAG00000026931	-	rs395575939	tolerated(1)
11:24663529	A	G	-	upstream_gene_variant	ENSECAG00000013561	HOXB7	rs396840404	-
11:24663529	A	G	L/P	missense_variant	ENSECAG00000026931	-	rs396840404	tolerated(0.27)
11:25153621	G	A	V/M	missense_variant	ENSECAG00000016070	ABI3	rs394098437	deleterious(0)
11:25156397	A	C	K/T	missense_variant	ENSECAG00000016070	ABI3	rs68873413	tolerated(1)
11:25156397	A	C	-	downstream_gene_variant	ENSECAG00000016583	PHOSPHO1	rs68873413	-
11:25156398	G	T	K/N	missense_variant	ENSECAG00000016070	ABI3	-	deleterious(0.03)
11:25156398	G	T	-	downstream_gene_variant	ENSECAG00000016583	PHOSPHO1	-	-
11:25622976	C	T	-	intron_variant	ENSECAG00000008346	FAM117A	rs68843807	-
11:25622976	C	T	G/E	missense_variant	ENSECAG00000014863	TAC4	rs68843807	tolerated_low_confidence(1)
11:29762010	T	C	F/L	missense_variant	ENSECAG00000016386	STXBP4	-	tolerated(1)
11:36549894	TA	TAA	-	coding_sequence_variant	ENSECAG00000025026	C17orf78	-	-
11:36549894	TA	T"	-	coding_sequence_variant	ENSECAG00000025026	C17orf78	-	-
11:36549909	A	AAG	-	coding_sequence_variant	ENSECAG00000025026	C17orf78	-	-
11:36549909	A	AG"	-	coding_sequence_variant	ENSECAG00000025026	C17orf78	-	-
11:51968264	A	G	-	coding_sequence_variant	ENSECAG00000026819	NTN1	rs395140422	-
11:51968323	T	G	L/W	missense_variant	ENSECAG00000026819	NTN1	rs396160278	deleterious_low_confidence(0)
11:51968324	G	C	L/F	missense_variant	ENSECAG00000026819	NTN1	rs393833141	deleterious_low_confidence(0)
12:9413007	C	A	A/D	missense_variant	ENSECAG00000020051	CD82	rs395630904	tolerated(0.57)
12:9658183	A	G	I/V	missense_variant	ENSECAG00000022867	TSPAN18	rs395823894	tolerated(0.53)
12:9665275	CT	-	F/X	frameshift_variant	ENSECAG00000022867	TSPAN18	-	-
12:9670737	C	T	V/M	missense_variant	ENSECAG00000023101	TP53I11	rs397462333	tolerated(0.23)
12:11980715	G	A	P/L	missense_variant	ENSECAG00000018720	AGBL2	-	tolerated(0.31)
12:11980716	G	C	P/A	missense_variant	ENSECAG00000018720	AGBL2	-	tolerated(0.73)
12:11984978	T	C	H/R	missense_variant	ENSECAG00000018720	AGBL2	rs396768162	tolerated(1)
12:11990634	C	T	C/Y	missense_variant	ENSECAG00000018720	AGBL2	rs395199588	tolerated(1)
12:11990634	C	T	-	downstream_gene_variant	ENSECAG00000020072	FNBP4	rs395199588	-
12:12004293	C	T	A/T	missense_variant	ENSECAG00000020072	FNBP4	rs395357909	-
12:12005389	T	C	N/D	missense_variant	ENSECAG00000020072	FNBP4	-	-
12:12063565	G	T	A/E	missense_variant	ENSECAG00000021826	NUP160	rs68924282	tolerated(1)
12:22964054	C	T	Q/QX	frameshift_variant	ENSECAG00000020298	-	-	-
12:22969390	CCCTATGAAG	-	LHR/-	inframe_deletion	ENSECAG00000020298	-	-	-
12:22969390	CCCTATGAAG	-	-	upstream_gene_variant	ENSECAG00000021356	TTC9C	-	-
12:23018640	G	C	-	upstream_gene_variant	ENSECAG00000001075	TMEM179B	rs394114326	-
12:23018640	G	C	-	downstream_gene_variant	ENSECAG00000001265	TMEM223	rs394114326	-
12:23018640	G	C	-	downstream_gene_variant	ENSECAG00000001426	NXF1	rs394114326	-
12:23018640	G	C	S/T	missense_variant	ENSECAG00000021482	-	rs394114326	tolerated_low_confidence(0.81)
12:23020569	G	A	A/T	missense_variant	ENSECAG00000001075	TMEM179B	-	tolerated(0.11)
12:23020569	G	A	-	downstream_gene_variant	ENSECAG00000001265	TMEM223	-	-
12:23020569	G	A	-	downstream_gene_variant	ENSECAG00000001426	NXF1	-	-
12:23020569	G	A	-	downstream_gene_variant	ENSECAG00000021482	-	-	-
12:23021567	A	G	H/R	missense_variant	ENSECAG00000001075	TMEM179B	rs397044097	tolerated_low_confidence(1)
12:23021567	A	G	-	downstream_gene_variant	ENSECAG00000001265	TMEM223	rs397044097	-
12:23021567	A	G	-	downstream_gene_variant	ENSECAG00000001426	NXF1	rs397044097	-
12:23021567	A	G	-	downstream_gene_variant	ENSECAG00000021482	-	rs397044097	-
12:23055994	A	C	-	upstream_gene_variant	ENSECAG00000008632	STX5	rs69007732	-
12:23055994	A	C	L/V	missense_variant	ENSECAG00000009091	WDR74	rs69007732	tolerated(0.47)
12:23057087	C	G	-	upstream_gene_variant	ENSECAG00000008632	STX5	rs396993924	-
12:23057087	C	G	S/T	missense_variant	ENSECAG00000009091	WDR74	rs396993924	tolerated(1)
12:23057089	T	G	-	upstream_gene_variant	ENSECAG00000008632	STX5	rs394104275	-
12:23057089	T	G	K/N	missense_variant	ENSECAG00000009091	WDR74	rs394104275	tolerated(1)
12:23057094	T	C	-	upstream_gene_variant	ENSECAG00000008632	STX5	-	-
12:23057094	T	C	R/G	missense_variant	ENSECAG00000009091	WDR74	-	tolerated(1)
12:23057096	T	A	-	upstream_gene_variant	ENSECAG00000008632	STX5	-	-
12:23057096	T	A	E/V	missense_variant	ENSECAG00000009091	WDR74	-	tolerated(1)
12:23057100	A	T	-	upstream_gene_variant	ENSECAG00000008632	STX5	rs396331429	-
12:23057100	A	T	F/I	missense_variant	ENSECAG00000009091	WDR74	rs396331429	tolerated(0.82)
12:23057107	C	A	-	upstream_gene_variant	ENSECAG00000008632	STX5	rs397356778	-
12:23057107	C	A	M/I	missense_variant,splice_region_variant	ENSECAG00000009091	WDR74	rs397356778	tolerated(0.1)
12:23057574	A	T	-	upstream_gene_variant	ENSECAG00000008632	STX5	rs397319379	-
12:23057574	A	T	L/Q	missense_variant	ENSECAG00000009091	WDR74	rs397319379	tolerated(0.06)
12:23057578	A	T	-	upstream_gene_variant	ENSECAG00000008632	STX5	rs394898086	-
12:23057578	A	T	L/M	missense_variant	ENSECAG00000009091	WDR74	rs394898086	tolerated(0.13)
12:23057584	AG	-	-	upstream_gene_variant	ENSECAG00000008632	STX5	-	-
12:23057584	AG	-	A/X	frameshift_variant	ENSECAG00000009091	WDR74	-	-
12:23057929	C	T	-	upstream_gene_variant	ENSECAG00000008632	STX5	-	-
12:23057929	C	T	V/I	missense_variant	ENSECAG00000009091	WDR74	-	deleterious(0.02)
12:23057933	C	G	-	upstream_gene_variant	ENSECAG00000008632	STX5	rs394559023	-
12:23057933	C	G	E/D	missense_variant	ENSECAG00000009091	WDR74	rs394559023	deleterious(0)
12:23061486	GA	-	-	coding_sequence_variant	ENSECAG00000009091	WDR74	-	-
12:23061486	GA	-	-	downstream_gene_variant	ENSECAG00000025597	U2	-	-
12:23113988	C	T	A/T	missense_variant	ENSECAG00000005493	CHRM1	-	tolerated(0.7)
12:23173635	CT	-	E/X	frameshift_variant	ENSECAG00000010602	SLC22A6	-	-
12:23173635	CT	-	E/X	frameshift_variant,splice_region_variant	ENSECAG00000010602	SLC22A6	-	-
12:23177476	T	C	I/V	missense_variant	ENSECAG00000010602	SLC22A6	rs394098368	tolerated(0.62)
12:23177476	T	C	I/V	missense_variant	ENSECAG00000010602	SLC22A6	rs394098368	tolerated(0.62)
12:23191558	T	C	I/V	missense_variant	ENSECAG00000012673	SLC22A8	rs395276247	tolerated(0.91)
12:23250388	C	T	V/I	missense_variant	ENSECAG00000013637	SLC22A24	rs396471401	deleterious(0.04)
12:24596577	C	G	P/A	missense_variant	ENSECAG00000015246	KCNK4	-	tolerated(0.75)
12:24611485	GC	-	-	downstream_gene_variant	ENSECAG00000015602	ESRRA	-	-
12:24611485	GC	-	-	upstream_gene_variant	ENSECAG00000016960	-	-	-
12:24611485	GC	-	P/X	frameshift_variant,start_lost	ENSECAG00000017747	PRDX5	-	-
12:24626075	CT	-	L/X	frameshift_variant	ENSECAG00000017900	CCDC88B	-	-
12:24626087	G	T	G/C	missense_variant	ENSECAG00000017900	CCDC88B	rs394681981	deleterious_low_confidence(0.03)
12:24627118	G	C	A/P	missense_variant	ENSECAG00000017900	CCDC88B	rs396242707	deleterious_low_confidence(0.02)
12:24627543	A	G	R/G	missense_variant	ENSECAG00000017900	CCDC88B	rs393707682	deleterious_low_confidence(0.01)
12:24629692	AC	-	R/X	frameshift_variant	ENSECAG00000017900	CCDC88B	-	-
12:24629701	AC	-	R/X	frameshift_variant	ENSECAG00000017900	CCDC88B	-	-
12:24630925	A	G	K/E	missense_variant	ENSECAG00000017900	CCDC88B	rs394534597	tolerated(0.99)
12:24645653	C	G	P/R	missense_variant	ENSECAG00000018402	RPS6KA4	-	deleterious(0)
12:24645655	A	G	S/G	missense_variant	ENSECAG00000018402	RPS6KA4	-	deleterious(0)
12:24645661	A	G	N/RX	frameshift_variant	ENSECAG00000018402	RPS6KA4	-	-
12:24645662	A	C	N/T	missense_variant	ENSECAG00000018402	RPS6KA4	-	tolerated(0.71)
12:24645671	T	G	V/G	missense_variant	ENSECAG00000018402	RPS6KA4	-	tolerated(0.46)
12:24645697	G	A	A/T	missense_variant	ENSECAG00000018402	RPS6KA4	-	tolerated(0.5)
12:24647359	T	A	I/N	missense_variant	ENSECAG00000018402	RPS6KA4	rs396669746	tolerated(1)
12:24647370	GC	-	A/X	frameshift_variant	ENSECAG00000018402	RPS6KA4	-	-
14:35424294	G	T	G/V	missense_variant	ENSECAG00000020822	DIAPH1	rs393856548	tolerated_low_confidence(0.51)
14:35424294	G	T	G/V	missense_variant	ENSECAG00000020822	DIAPH1	rs393856548	tolerated(0.51)
14:35424294	G	T	-	intron_variant	ENSECAG00000020822	DIAPH1	rs393856548	-
14:35424465	C	TAG	T/TS	inframe_insertion	ENSECAG00000020822	DIAPH1	-	-
14:35424465	C	TAG	T/TS	inframe_insertion	ENSECAG00000020822	DIAPH1	-	-
14:35424465	C	TAG	T/TS	inframe_insertion	ENSECAG00000020822	DIAPH1	-	-
14:35424492	A	T	E/V	missense_variant	ENSECAG00000020822	DIAPH1	rs395560257	tolerated_low_confidence(0.51)
14:35424492	A	T	E/V	missense_variant	ENSECAG00000020822	DIAPH1	rs395560257	tolerated(0.54)
14:35424492	A	T	E/V	missense_variant	ENSECAG00000020822	DIAPH1	rs395560257	-
14:35424722	C	G	-	intron_variant	ENSECAG00000020822	DIAPH1	-	-
14:35424722	C	G	-	intron_variant	ENSECAG00000020822	DIAPH1	-	-
14:35424722	C	G	P/A	missense_variant	ENSECAG00000020822	DIAPH1	-	-
14:35511402	C	A	-	intron_variant	ENSECAG00000016123	PCDHGC5	rs68954455	-
14:35511402	C	A	-	intron_variant	ENSECAG00000016123	PCDHGC5	rs68954455	-
14:35511402	C	A	-	intron_variant	ENSECAG00000016123	PCDHGC5	rs68954455	-
14:35511402	C	A	-	intron_variant	ENSECAG00000016123	PCDHGC5	rs68954455	-
14:35511402	C	A	-	intron_variant	ENSECAG00000016123	PCDHGC5	rs68954455	-
14:35511402	C	A	-	intron_variant	ENSECAG00000016123	PCDHGC5	rs68954455	-
14:35511402	C	A	-	intron_variant	ENSECAG00000016123	PCDHGC5	rs68954455	-
14:35511402	C	A	-	intron_variant	ENSECAG00000016123	PCDHGC5	rs68954455	-
14:35511402	C	A	-	intron_variant	ENSECAG00000016123	PCDHGC5	rs68954455	-
14:35511402	C	A	V/F	missense_variant	ENSECAG00000016123	PCDHGC5	rs68954455	tolerated(0.3)
14:41145331	C	T	G/S	missense_variant	ENSECAG00000001757	CAMLG	rs782865719	tolerated_low_confidence(0.49)
14:41147180	C	T	S/N	missense_variant	ENSECAG00000001757	CAMLG	rs395176566	tolerated(1)
14:41198406	T	A	N/I	missense_variant	ENSECAG00000002321	SEC24A	-	deleterious_low_confidence(0)
14:41198406	T	A	N/I	missense_variant	ENSECAG00000002321	SEC24A	-	deleterious_low_confidence(0)
14:43790780	G	C	S/T	missense_variant	ENSECAG00000017148	FNIP1	rs782885040	tolerated(0.78)
15:9896694	C	T	T/I	missense_variant	ENSECAG00000007804	REV1	rs782876650	tolerated(0.06)
15:9899925	A	G	T/A	missense_variant	ENSECAG00000007804	REV1	rs394410283	tolerated(0.52)
15:9931528	A	G	T/A	missense_variant	ENSECAG00000007804	REV1	rs393728554	tolerated(0.87)
15:9962019	A	T	-	intron_variant	ENSECAG00000000102	EIF5B	-	-
15:9962019	A	T	M/L	missense_variant	ENSECAG00000006907	-	-	tolerated(0.58)
15:9962019	A	T	-	intron_variant	ENSECAG00000000102	EIF5B	-	-
15:9962515	T	A	-	intron_variant	ENSECAG00000000102	EIF5B	rs394840152	-
15:9962515	T	A	L/H	missense_variant	ENSECAG00000006907	-	rs394840152	deleterious(0)
15:9962515	T	A	-	intron_variant	ENSECAG00000000102	EIF5B	rs394840152	-
15:10082374	C	A	D/E	missense_variant	ENSECAG00000008543	LYG1	-	deleterious(0)
15:10133656	T	C	L/P	start_lost	ENSECAG00000009894	LYG2	-	deleterious_low_confidence(0)
15:24573526	G	C	K/N	missense_variant	ENSECAG00000009200	-	rs393973552	deleterious(0.04)
15:24615394	C	T	G/D	missense_variant	ENSECAG00000018356	-	-	tolerated(0.36)
15:29235668	A	T	I/NX	frameshift_variant,splice_region_variant	ENSECAG00000002320	STAMBP	-	-
15:29235668	A	T	I/NX	frameshift_variant,splice_region_variant	ENSECAG00000002320	STAMBP	-	-
15:29280695	C	A	G/V	missense_variant	ENSECAG00000021118	-	-	tolerated(0.05)
15:29280696	C	A	G/W	missense_variant	ENSECAG00000021118	-	-	deleterious(0.02)
15:29281093	A	G	V/A	missense_variant	ENSECAG00000021118	-	rs394571501	tolerated(1)
15:29877111	G	T	G/V	missense_variant,splice_region_variant	ENSECAG00000007084	RAB11FIP5	rs394574837	tolerated(0.5)
15:32322100	GA	-	I/X	frameshift_variant,splice_region_variant	ENSECAG00000022361	TIA1	-	-
15:32352441	AC	-	N/X	frameshift_variant,start_lost	ENSECAG00000007634	C2orf42	-	-
15:34670394	C	T	A/T	missense_variant	ENSECAG00000006358	ETAA1	rs782880911	tolerated(0.34)
15:34671161	C	T	R/K	missense_variant	ENSECAG00000006358	ETAA1	rs782830086	tolerated(1)
15:37684973	C	T	L/F	missense_variant	ENSECAG00000022920	VPS54	-	tolerated(0.43)
15:44902634	C	G	H/D	missense_variant	ENSECAG00000006877	CCDC88A	-	-
15:44908051	T	C	C/R	missense_variant	ENSECAG00000006877	CCDC88A	rs69013966	-
15:44942265	T	A	-/X	frameshift_variant,splice_region_variant,intron_variant	ENSECAG00000006877	CCDC88A	-	-
15:44942272	G	A	V/I	missense_variant	ENSECAG00000006877	CCDC88A	rs396083225	-
15:44942273	T	G	V/G	missense_variant	ENSECAG00000006877	CCDC88A	rs394045976	-
15:44942310	AC	-	P/X	frameshift_variant	ENSECAG00000006877	CCDC88A	-	-
15:44942328	TG	-	W/X	frameshift_variant	ENSECAG00000006877	CCDC88A	-	-
15:58875243	CG	-	A/X	frameshift_variant	ENSECAG00000017604	SOS1	-	-
15:58875245	C	A	A/E	missense_variant	ENSECAG00000017604	SOS1	-	tolerated(0.29)
15:58875250	A	G	K/E	missense_variant	ENSECAG00000017604	SOS1	-	deleterious(0.04)
15:58875252	G	A	-/X	frameshift_variant	ENSECAG00000017604	SOS1	-	-
15:59045022	AC	-	-	non_coding_transcript_variant	ENSECAG00000018706	-	-	-
15:59045022	AC	-	-	downstream_gene_variant	ENSECAG00000018712	-	-	-
15:59045024	A	G	-	non_coding_transcript_variant	ENSECAG00000018706	-	-	-
15:59045024	A	G	-	downstream_gene_variant	ENSECAG00000018712	-	-	-
15:61227431	C	A	G/C	missense_variant	ENSECAG00000015608	CRIM1	rs397088216	tolerated(1)
15:61227432	T	G	E/D	missense_variant	ENSECAG00000015608	CRIM1	rs394146983	deleterious(0.02)
15:61227433	T	A	E/V	missense_variant	ENSECAG00000015608	CRIM1	rs396377133	tolerated(1)
15:64194450	AG	-	P/X	frameshift_variant	ENSECAG00000019545	BIRC6	-	-
15:64194450	AG	-	-	coding_sequence_variant	ENSECAG00000019545	BIRC6	-	-
15:72226877	G	T	-	intron_variant	ENSECAG00000007032	KLHL29	-	-
15:72226877	G	T	-	non_coding_transcript_variant	ENSECAG00000008188	-	-	-
15:77003034	A	T	V/D	missense_variant	ENSECAG00000002724	MSGN1	-	tolerated(0.2)
15:77061624	G	A	T/M	missense_variant	ENSECAG00000020295	GEN1	-	tolerated(0.13)
16:28199492	G	C	N/K	missense_variant	ENSECAG00000008553	-	-	tolerated(1)
16:28199539	G	A	P/S	missense_variant	ENSECAG00000008553	-	-	deleterious(0.02)
16:28199643	C	T	R/K	missense_variant	ENSECAG00000008553	-	-	tolerated(1)
16:28199830	T	C	T/A	missense_variant	ENSECAG00000008553	-	-	tolerated(0.18)
16:28200434	A	C	I/M	missense_variant	ENSECAG00000008553	-	-	tolerated(1)
16:28200445	A	G	F/L	missense_variant	ENSECAG00000008553	-	-	tolerated(1)
16:50878656	G	A	G/D	missense_variant	ENSECAG00000018555	UBP1	rs397089360	tolerated_low_confidence(1)
16:50878670	TC	-	S/X	frameshift_variant	ENSECAG00000018555	UBP1	-	-
16:50878677	CT	-	T/X	frameshift_variant	ENSECAG00000018555	UBP1	-	-
16:50878685	AC	-	T/X	frameshift_variant	ENSECAG00000018555	UBP1	-	-
16:50878697	GC	-	A/X	frameshift_variant	ENSECAG00000018555	UBP1	-	-
16:50878720	AG	-	G/X	frameshift_variant	ENSECAG00000018555	UBP1	-	-
16:50878731	G	C	G/A	missense_variant	ENSECAG00000018555	UBP1	-	deleterious(0)
16:50878738	GC	-	P/X	frameshift_variant	ENSECAG00000018555	UBP1	-	-
16:50961888	C	T	A/T	missense_variant	ENSECAG00000024909	FBXL2	rs395517626	tolerated(0.12)
16:52370949	C	GG	-/X	frameshift_variant	ENSECAG00000023266	OSBPL10	-	-
16:52385860	C	A	-	non_coding_transcript_variant	ENSECAG00000006395	-	-	-
16:52385860	C	A	-	downstream_gene_variant	ENSECAG00000006990	-	-	-
16:52414546	CA	-	F/X	frameshift_variant,splice_region_variant	ENSECAG00000007007	STT3B	-	-
16:52419449	G	A	A/V	missense_variant	ENSECAG00000007007	STT3B	rs782915624	tolerated(0.78)
16:52419461	G	A	A/V	missense_variant	ENSECAG00000007007	STT3B	rs782885446	tolerated(0.75)
16:52419537	G	A	H/Y	missense_variant	ENSECAG00000007007	STT3B	rs782856798	tolerated(1)
16:52419552	C	A	D/Y	missense_variant	ENSECAG00000007007	STT3B	rs782883413	tolerated(0.9)
16:52419554	A	G	V/A	missense_variant	ENSECAG00000007007	STT3B	rs782826590	tolerated(0.52)
16:52419561	T	G	M/L	missense_variant	ENSECAG00000007007	STT3B	rs782866642	tolerated(1)
16:55273247	A	G	Y/C	missense_variant	ENSECAG00000020392	AZI2	rs782896416	tolerated(1)
16:70056443	G	A	T/M	missense_variant	ENSECAG00000012650	KY	-	tolerated(0.09)
16:70081600	A	C	L/R	missense_variant	ENSECAG00000012650	KY	rs395784835	tolerated_low_confidence(0.85)
16:77824408	TC	-	-	non_coding_transcript_variant	ENSECAG00000009077	-	-	-
17:17233115	C	T	-/X	frameshift_variant,splice_region_variant,intron_variant	ENSECAG00000020410	FREM2	-	-
17:17234661	G	A	R/H	missense_variant	ENSECAG00000020410	FREM2	-	tolerated(0.24)
17:28461618	T	C	L/P	missense_variant	ENSECAG00000006748	VWA8	rs782822157	tolerated(1)
17:28485796	G	A	V/M	missense_variant	ENSECAG00000006748	VWA8	rs397032618	tolerated(1)
17:29272839	CG	-	R/X	frameshift_variant,splice_region_variant	ENSECAG00000024090	PCDH8	-	-
17:29272894	A	C	V/G	missense_variant	ENSECAG00000024090	PCDH8	rs396351459	tolerated(0.64)
17:29272922	CA	-	-	coding_sequence_variant	ENSECAG00000024090	PCDH8	-	-
17:29272947	CA	-	-	coding_sequence_variant	ENSECAG00000024090	PCDH8	-	-
17:29272951	CG	-	-	coding_sequence_variant	ENSECAG00000024090	PCDH8	-	-
17:29272967	A	G	S/P	missense_variant	ENSECAG00000024090	PCDH8	-	tolerated(0.5)
17:29272986	GA	-	F/X	frameshift_variant,splice_region_variant	ENSECAG00000024090	PCDH8	-	-
17:29273019	GA	-	G/X	frameshift_variant,splice_region_variant	ENSECAG00000024090	PCDH8	-	-
17:29273259	A	C	V/G	missense_variant	ENSECAG00000024090	PCDH8	rs395116733	tolerated(0.38)
17:29274009	AC	-	-	splice_donor_variant	ENSECAG00000024090	PCDH8	-	-
17:29274014	AC	-	G/X	frameshift_variant	ENSECAG00000024090	PCDH8	-	-
17:29274034	G	C	-/X	frameshift_variant,splice_region_variant,intron_variant	ENSECAG00000024090	PCDH8	-	-
17:29274062	TC	-	-	coding_sequence_variant	ENSECAG00000024090	PCDH8	-	-
17:29274104	CG	-	P/X	frameshift_variant	ENSECAG00000024090	PCDH8	-	-
17:29274147	CT	-	-	coding_sequence_variant	ENSECAG00000024090	PCDH8	-	-
17:29274210	G	C	P/A	missense_variant	ENSECAG00000024090	PCDH8	rs393943451	tolerated(1)
17:29274212	C	G	R/P	missense_variant	ENSECAG00000024090	PCDH8	rs395857217	tolerated(0.38)
17:29274255	T	C	M/V	missense_variant	ENSECAG00000024090	PCDH8	rs396571593	tolerated(1)
17:31851285	A	C	-	downstream_gene_variant	ENSECAG00000003692	-	-	-
17:31851285	A	C	-	upstream_gene_variant	ENSECAG00000003743	-	-	-
17:31851285	A	C	-	downstream_gene_variant	ENSECAG00000015296	-	-	-
17:31851285	A	C	K/T	missense_variant	ENSECAG00000016249	-	-	tolerated(0.11)
17:31851440	T	G	-	downstream_gene_variant	ENSECAG00000003692	-	-	-
17:31851440	T	G	-	upstream_gene_variant	ENSECAG00000003743	-	-	-
17:31851440	T	G	-	downstream_gene_variant	ENSECAG00000015296	-	-	-
17:31851440	T	G	S/A	missense_variant	ENSECAG00000016249	-	-	tolerated(1)
17:31851488	G	A	-	downstream_gene_variant	ENSECAG00000003692	-	-	-
17:31851488	G	A	-	upstream_gene_variant	ENSECAG00000003743	-	-	-
17:31851488	G	A	-	downstream_gene_variant	ENSECAG00000015296	-	-	-
17:31851488	G	A	G/R	missense_variant	ENSECAG00000016249	-	-	tolerated(1)
17:35886465	T	C	I/T	missense_variant	ENSECAG00000000550	TDRD3	rs394679369	tolerated(1)
17:35886596	A	G	I/V	missense_variant	ENSECAG00000000550	TDRD3	rs782903717	tolerated(0.86)
17:48860592	G	A	R/H	missense_variant	ENSECAG00000009616	LMO7	rs394476056	tolerated(0.27)
17:48860592	G	A	R/H	missense_variant	ENSECAG00000009616	LMO7	rs394476056	tolerated(0.26)
17:48873128	G	A	R/Q	missense_variant	ENSECAG00000009616	LMO7	rs782851088	tolerated(0.27)
17:48873128	G	A	R/Q	missense_variant	ENSECAG00000009616	LMO7	rs782851088	tolerated(0.31)
17:48886418	G	A	V/I	missense_variant	ENSECAG00000009616	LMO7	rs782890434	tolerated(0.88)
17:48886418	G	A	V/I	missense_variant	ENSECAG00000009616	LMO7	rs782890434	tolerated(0.98)
17:48886502	T	A	L/M	missense_variant	ENSECAG00000009616	LMO7	rs394313852	tolerated(1)
17:48886502	T	A	L/M	missense_variant	ENSECAG00000009616	LMO7	rs394313852	tolerated(1)
17:48893769	T	A	N/K	missense_variant	ENSECAG00000009616	LMO7	rs395975388	tolerated(1)
17:48893769	T	A	N/K	missense_variant	ENSECAG00000009616	LMO7	rs395975388	tolerated(1)
17:48893791	C	T	R/C	missense_variant	ENSECAG00000009616	LMO7	-	tolerated(0.12)
17:48893791	C	T	R/C	missense_variant	ENSECAG00000009616	LMO7	-	tolerated(0.06)
17:68887253	T	C	F/L	missense_variant	ENSECAG00000016069	CLYBL	rs393725941	tolerated(1)
18:23958994	G	A	L/F	missense_variant	ENSECAG00000012212	-	-	tolerated(0.58)
18:23977800	T	C	I/V	missense_variant	ENSECAG00000012212	-	-	tolerated(0.18)
18:26936695	C	A	V/F	missense_variant	ENSECAG00000014136	GTDC1	-	deleterious(0.01)
18:27458757	A	G	V/A	missense_variant	ENSECAG00000019355	ZEB2	rs395542607	tolerated(1)
18:27458779	GA	-	S/X	frameshift_variant	ENSECAG00000019355	ZEB2	-	-
18:27458782	A	G	S/P	missense_variant	ENSECAG00000019355	ZEB2	-	-
18:33435010	A	C	D/E	missense_variant	ENSECAG00000006801	NMI	rs69127118	tolerated(0.12)
18:33551979	G	C	-/X	frameshift_variant	ENSECAG00000012679	RIF1	-	-
18:33552005	TG	-	-	coding_sequence_variant	ENSECAG00000012679	RIF1	-	-
18:33591600	T	C	V/A	missense_variant	ENSECAG00000012679	RIF1	-	tolerated(0.19)
18:33597433	G	T	V/L	missense_variant	ENSECAG00000012679	RIF1	-	tolerated(1)
18:33597987	G	A	D/N	missense_variant	ENSECAG00000012679	RIF1	rs782859693	tolerated(0.34)
18:33598812	C	T	R/C	missense_variant	ENSECAG00000012679	RIF1	rs782904569	deleterious(0.02)
18:33599478	A	G	N/D	missense_variant	ENSECAG00000012679	RIF1	-	tolerated(0.15)
18:33599773	T	A	I/K	missense_variant	ENSECAG00000012679	RIF1	rs782873645	tolerated(1)
18:33600769	G	TAATAAACC	C/CNKP	inframe_insertion	ENSECAG00000012679	RIF1	-	-
18:33600975	C	T	P/S	missense_variant	ENSECAG00000012679	RIF1	rs782844170	tolerated(0.59)
18:33683910	A	G	I/T	missense_variant	ENSECAG00000020638	NEB	rs397053848	-
18:33683910	A	G	I/T	missense_variant	ENSECAG00000020638	NEB	rs397053848	-
18:33698545	G	A	T/M	missense_variant	ENSECAG00000020638	NEB	rs397176864	-
18:33698545	G	A	T/M	missense_variant	ENSECAG00000020638	NEB	rs397176864	-
18:33698831	C	G	E/D	missense_variant,splice_region_variant	ENSECAG00000020638	NEB	rs394314407	-
18:33698831	C	G	E/D	missense_variant,splice_region_variant	ENSECAG00000020638	NEB	rs394314407	-
18:33753557	T	C	H/R	missense_variant,splice_region_variant	ENSECAG00000020638	NEB	rs69127149	-
18:33753557	T	C	H/R	missense_variant,splice_region_variant	ENSECAG00000020638	NEB	rs69127149	-
18:34215317	A	C	-	splice_donor_variant	ENSECAG00000021355	STAM2	-	-
18:41929418	G	A	G/S	missense_variant	ENSECAG00000002502	-	-	deleterious(0.05)
18:41929418	G	A	-	upstream_gene_variant	ENSECAG00000011159	-	-	-
18:60333769	G	T	R/S	missense_variant	ENSECAG00000010084	DNAJC10	rs69189611	tolerated(1)
18:60333842	G	GT	-	splice_donor_variant	ENSECAG00000010084	DNAJC10	-	-
18:60333843	T	A	-	splice_donor_variant	ENSECAG00000010084	DNAJC10	-	-
18:62044506	T	C	V/A	missense_variant	ENSECAG00000011071	-	-	tolerated(1)
18:63568423	G	A	A/T	missense_variant,splice_region_variant	ENSECAG00000021377	FAM171B	-	tolerated(0.48)
18:63628969	GGT	-	N/X	frameshift_variant	ENSECAG00000007054	ZSWIM2	-	-
18:63628974	CT	-	R/X	frameshift_variant	ENSECAG00000007054	ZSWIM2	-	-
18:63628985	CT	-	E/X	frameshift_variant,splice_region_variant	ENSECAG00000007054	ZSWIM2	-	-
18:63629001	GC	-	G/X	frameshift_variant,splice_region_variant	ENSECAG00000007054	ZSWIM2	-	-
18:63629007	TG	-	-	coding_sequence_variant	ENSECAG00000007054	ZSWIM2	-	-
18:63629073	C	G	-/X	frameshift_variant,splice_region_variant	ENSECAG00000007054	ZSWIM2	-	-
18:65771603	T	C	I/M	missense_variant	ENSECAG00000003220	-	-	deleterious(0.01)
18:65771983	T	C	N/D	missense_variant	ENSECAG00000003220	-	rs394125732	tolerated(1)
18:72919816	A	G	K/E	missense_variant	ENSECAG00000004931	MARS2	rs396794876	tolerated(0.76)
18:80481375	T	C	Y/H	missense_variant	ENSECAG00000016653	EEF1B2	-	tolerated(0.05)
18:80481375	T	C	-	upstream_gene_variant	ENSECAG00000025689	snoZ196	-	-
18:80481375	T	C	-	upstream_gene_variant	ENSECAG00000025866	SNORA41	-	-
18:80490590	A	G	V/A	missense_variant	ENSECAG00000004408	GPR1	rs782835011	tolerated(0.32)
18:80588811	G	A	C/Y	missense_variant	ENSECAG00000004578	-	-	tolerated(0.13)
18:80588843	T	C	F/L	missense_variant	ENSECAG00000004578	-	rs395206137	deleterious(0.02)
18:80588868	C	T	P/L	missense_variant	ENSECAG00000004578	-	rs394032023	tolerated(1)
18:80588899	G	C	L/F	missense_variant	ENSECAG00000004578	-	-	tolerated(0.06)
18:80589137	G	A	V/M	missense_variant	ENSECAG00000004578	-	-	tolerated(0.12)
18:80589239	C	T	H/Y	missense_variant	ENSECAG00000004578	-	rs394423905	deleterious(0.02)
18:80589252	A	G	E/G	missense_variant	ENSECAG00000004578	-	rs395766557	tolerated(0.13)
18:80589294	G	A	R/Q	missense_variant	ENSECAG00000004578	-	-	tolerated(1)
18:80589356	T	C	C/R	missense_variant	ENSECAG00000004578	-	rs396830113	tolerated(0.15)
18:80589386	A	G	I/V	missense_variant	ENSECAG00000004578	-	rs394526349	tolerated(1)
18:80589960	A	G	D/G	missense_variant	ENSECAG00000004578	-	rs397468218	tolerated(0.33)
18:80590145	A	G	N/D	missense_variant	ENSECAG00000004578	-	rs395015762	tolerated(1)
18:80590146	A	T	N/I	missense_variant	ENSECAG00000004578	-	rs395545700	deleterious(0.01)
18:80590173	C	A	T/K	missense_variant	ENSECAG00000004578	-	-	tolerated(1)
19:28594461	G	A	R/K	missense_variant,splice_region_variant	ENSECAG00000011502	OSTN	-	tolerated(0.07)
19:37906882	C	G	G/A	missense_variant,splice_region_variant	ENSECAG00000010725	-	-	tolerated(0.07)
19:37957556	C	TT	-	intron_variant	ENSECAG00000010725	-	-	-
19:37957556	C	TT	-	splice_acceptor_variant,non_coding_transcript_variant	ENSECAG00000016888	-	-	-
19:37957556	C	TT	-	upstream_gene_variant	ENSECAG00000017823	-	-	-
19:37959962	AC	-	-	intron_variant	ENSECAG00000010725	-	-	-
19:37959962	AC	-	-	downstream_gene_variant	ENSECAG00000016888	-	-	-
19:37959962	AC	-	-	non_coding_transcript_variant	ENSECAG00000017823	-	-	-
2:30075920	G	A	P/S	missense_variant	ENSECAG00000008690	-	rs394390325	tolerated(1)
2:30075920	G	A	-	upstream_gene_variant	ENSECAG00000027497	U6	rs394390325	-
2:30076172	G	T	A/E	missense_variant	ENSECAG00000008690	-	-	deleterious(0.02)
2:30076172	G	T	-	upstream_gene_variant	ENSECAG00000027497	U6	-	-
2:30497322	A	T	-	coding_sequence_variant	ENSECAG00000026981	SRRM1	-	-
2:40403129	A	C	L/F	missense_variant	ENSECAG00000011639	EXOSC10	rs396669372	tolerated_low_confidence(1)
2:75752012	A	C	-	upstream_gene_variant	ENSECAG00000012304	ETFDH	-	-
2:75752012	A	C	D/DX	frameshift_variant,splice_region_variant	ENSECAG00000026866	C4orf46	-	-
2:75771531	T	C	I/V	missense_variant	ENSECAG00000013594	RXFP1	-	tolerated(0.62)
2:88411155	G	A	W/*	stop_gained	ENSECAG00000024518	FREM3	-	-
2:117488578	C	T	A/T	missense_variant	ENSECAG00000021665	SGMS2	rs397484751	tolerated(0.32)
2:119170982	T	C	I/V	missense_variant	ENSECAG00000009590	GSTCD	rs396156034	tolerated(0.37)
2:119171193	C	T	M/I	missense_variant	ENSECAG00000009590	GSTCD	rs393824377	tolerated(0.19)
2:119201382	A	T	Q/L	missense_variant	ENSECAG00000010911	INTS12	rs782906043	tolerated(1)
2:119204587	G	T	G/V	missense_variant	ENSECAG00000010911	INTS12	rs782855155	tolerated(0.24)
2:119230852	C	T	V/I	missense_variant	ENSECAG00000011171	-	-	tolerated(0.69)
2:119230981	G	A	R/W	missense_variant	ENSECAG00000011171	-	-	deleterious(0)
20:46096527	C	G	S/R	missense_variant	ENSECAG00000023950	ADGRF2	rs394137124	tolerated(1)
20:46096553	A	G	Q/R	missense_variant	ENSECAG00000023950	ADGRF2	rs69190466	tolerated(0.94)
20:46097208	G	C	M/I	missense_variant	ENSECAG00000023950	ADGRF2	-	tolerated(1)
20:46097581	C	G	R/G	missense_variant	ENSECAG00000023950	ADGRF2	-	tolerated(0.16)
20:63308476	T	C	V/A	missense_variant	ENSECAG00000024272	RIMS1	-	tolerated(0.73)
20:63308487	G	A	A/T	missense_variant	ENSECAG00000024272	RIMS1	-	tolerated(0.48)
20:63311295	AC	-	-	coding_sequence_variant	ENSECAG00000024272	RIMS1	-	-
20:63311314	T	C	C/R	missense_variant	ENSECAG00000024272	RIMS1	rs395932671	tolerated(1)
20:63311316	C	G	C/W	missense_variant	ENSECAG00000024272	RIMS1	rs393810868	deleterious(0)
20:63376223	G	A	S/N	missense_variant	ENSECAG00000024272	RIMS1	-	tolerated(0.24)
20:63381301	C	A	P/T	missense_variant	ENSECAG00000024272	RIMS1	-	tolerated_low_confidence(0.48)
21:531042	T	G	M/L	missense_variant	ENSECAG00000022386	BRD4	-	-
21:632748	G	C	P/R	missense_variant,splice_region_variant	ENSECAG00000015084	AKAP8	rs395517679	tolerated(1)
21:632748	G	C	P/R	missense_variant,splice_region_variant	ENSECAG00000015084	AKAP8	rs395517679	tolerated(1)
21:638605	T	C	-	upstream_gene_variant	ENSECAG00000015084	AKAP8	rs397050532	-
21:638605	T	C	-	upstream_gene_variant	ENSECAG00000015084	AKAP8	rs397050532	-
21:638605	T	C	K/E	missense_variant	ENSECAG00000023532	AKAP8L	rs397050532	tolerated_low_confidence(1)
21:683718	C	G	E/D	missense_variant	ENSECAG00000008043	-	-	deleterious(0.01)
21:695254	C	G	-	upstream_gene_variant	ENSECAG00000008043	-	-	-
21:695254	C	G	E/D	missense_variant	ENSECAG00000009236	-	-	tolerated(0.07)
21:695256	C	G	-	upstream_gene_variant	ENSECAG00000008043	-	-	-
21:695256	C	G	E/Q	missense_variant	ENSECAG00000009236	-	-	deleterious(0.05)
21:695258	G	T	-	upstream_gene_variant	ENSECAG00000008043	-	-	-
21:695258	G	T	A/E	missense_variant	ENSECAG00000009236	-	-	tolerated(1)
21:695271	T	G	-	upstream_gene_variant	ENSECAG00000008043	-	rs395115166	-
21:695271	T	G	T/P	missense_variant	ENSECAG00000009236	-	rs395115166	tolerated(1)
21:695286	C	G	-	upstream_gene_variant	ENSECAG00000008043	-	rs396953737	-
21:695286	C	G	A/P	missense_variant	ENSECAG00000009236	-	rs396953737	tolerated(1)
21:696341	GAA	-	-	upstream_gene_variant	ENSECAG00000008043	-	-	-
21:696341	GAA	-	-	coding_sequence_variant	ENSECAG00000009236	-	-	-
21:696344	G	C	-	upstream_gene_variant	ENSECAG00000008043	-	-	-
21:696344	G	C	-	coding_sequence_variant	ENSECAG00000009236	-	-	-
21:696370	TG	-	P/X	frameshift_variant	ENSECAG00000009236	-	-	-
21:696381	C	G	A/P	missense_variant	ENSECAG00000009236	-	-	deleterious(0.01)
21:696391	CG	-	P/X	frameshift_variant	ENSECAG00000009236	-	-	-
21:696395	C	T	G/D	missense_variant	ENSECAG00000009236	-	-	tolerated(0.22)
21:696401	GC	-	A/X	frameshift_variant	ENSECAG00000009236	-	-	-
21:697501	G	C	T/R	missense_variant	ENSECAG00000009236	-	rs394929267	tolerated(0.23)
21:700129	T	C	D/G	missense_variant	ENSECAG00000009236	-	-	tolerated(1)
21:700129	T	C	-	downstream_gene_variant	ENSECAG00000010435	-	-	-
21:700145	A	C	L/V	missense_variant	ENSECAG00000009236	-	-	tolerated(1)
21:700145	A	C	-	downstream_gene_variant	ENSECAG00000010435	-	-	-
21:3942002	T	C	-	upstream_gene_variant	ENSECAG00000000250	-	rs395387173	-
21:3942002	T	C	L/S	missense_variant	ENSECAG00000018123	YJEFN3	rs395387173	tolerated(1)
21:3942058	C	G	-	upstream_gene_variant	ENSECAG00000000250	-	rs396985149	-
21:3942058	C	G	P/A	missense_variant	ENSECAG00000018123	YJEFN3	rs396985149	tolerated(0.45)
21:8036420	T	G	L/V	missense_variant	ENSECAG00000019165	CENPK	-	deleterious(0.04)
21:8058834	G	T	M/I	missense_variant	ENSECAG00000019165	CENPK	rs782831347	tolerated(1)
21:10717382	A	C	-	splice_donor_variant	ENSECAG00000014185	IPO11	rs394187540	-
21:28153410	A	G	I/V	missense_variant	ENSECAG00000006239	NUP155	rs69271803	tolerated(0.29)
21:28288290	C	T	R/C	missense_variant	ENSECAG00000017257	-	-	deleterious(0.02)
21:28288410	G	T	A/S	missense_variant	ENSECAG00000017257	-	rs396399289	tolerated(1)
21:28288432	G	A	R/H	missense_variant	ENSECAG00000017257	-	rs395233095	tolerated(1)
21:28318432	C	T	S/N	missense_variant	ENSECAG00000018233	NIPBL	rs782881628	tolerated(0.82)
21:28318432	C	T	S/N	missense_variant	ENSECAG00000018233	NIPBL	rs782881628	tolerated(0.8)
21:28387501	T	C	I/V	missense_variant	ENSECAG00000018233	NIPBL	-	tolerated_low_confidence(0.62)
21:28387501	T	C	I/V	missense_variant	ENSECAG00000018233	NIPBL	-	tolerated_low_confidence(0.62)
21:44001938	C	A	N/K	missense_variant	ENSECAG00000020350	ZNF622	rs782902882	tolerated(0.14)
21:44003227	C	T	P/S	missense_variant	ENSECAG00000020350	ZNF622	rs395844669	tolerated(0.56)
21:44012561	G	A	V/I	missense_variant	ENSECAG00000020350	ZNF622	rs782843823	tolerated(0.07)
21:44012564	G	A	A/T	missense_variant	ENSECAG00000020350	ZNF622	rs782877583	tolerated(0.38)
21:44528555	G	A	-	intron_variant	ENSECAG00000005529	FBXL7	rs69229166	-
21:44528555	G	A	-	non_coding_transcript_variant	ENSECAG00000005934	-	rs69229166	-
22:13809910	C	T	A/T	missense_variant	ENSECAG00000011916	ANKEF1	rs69283620	tolerated_low_confidence(0.22)
22:13810932	T	C	Q/R	missense_variant	ENSECAG00000011916	ANKEF1	-	tolerated(1)
22:13816020	T	C	N/D	missense_variant	ENSECAG00000011916	ANKEF1	rs69283631	tolerated(0.43)
22:13820105	T	C	Y/C	missense_variant	ENSECAG00000011916	ANKEF1	-	deleterious(0.01)
22:25824086	G	A	-/X	frameshift_variant,splice_region_variant,intron_variant	ENSECAG00000014246	MYH7B	-	-
22:25824086	G	A	-	downstream_gene_variant	ENSECAG00000018628	TRPC4AP	-	-
22:25824128	C	T	L/LX	frameshift_variant,splice_region_variant	ENSECAG00000014246	MYH7B	-	-
22:25824128	C	T	-	downstream_gene_variant	ENSECAG00000018628	TRPC4AP	-	-
22:25824188	A	C	D/A	missense_variant	ENSECAG00000014246	MYH7B	rs394083854	tolerated(1)
22:25824188	A	C	-	downstream_gene_variant	ENSECAG00000018628	TRPC4AP	rs394083854	-
22:25895149	A	C	S/A	missense_variant	ENSECAG00000018628	TRPC4AP	rs394956985	tolerated_low_confidence(1)
22:25895198	A	C	I/M	missense_variant	ENSECAG00000018628	TRPC4AP	rs397473071	tolerated_low_confidence(0.25)
22:25895206	T	C	R/G	missense_variant	ENSECAG00000018628	TRPC4AP	rs394773758	tolerated_low_confidence(0.23)
22:25895223	G	A	S/F	missense_variant	ENSECAG00000018628	TRPC4AP	rs396000853	deleterious_low_confidence(0.01)
22:25895226	G	C	P/R	missense_variant	ENSECAG00000018628	TRPC4AP	-	tolerated_low_confidence(0.68)
22:25895227	G	A	P/S	missense_variant	ENSECAG00000018628	TRPC4AP	-	tolerated_low_confidence(0.43)
22:25895230	G	C	P/A	missense_variant	ENSECAG00000018628	TRPC4AP	rs394074777	tolerated_low_confidence(0.59)
22:26063139	A	G	-	upstream_gene_variant	ENSECAG00000010701	-	-	-
22:26063139	A	G	W/R	missense_variant	ENSECAG00000010974	FAM83C	-	deleterious_low_confidence(0)
22:26206645	T	C	W/R	missense_variant	ENSECAG00000021188	CEP250	rs69307242	-
22:26206645	T	C	W/R	missense_variant	ENSECAG00000021188	CEP250	rs69307242	-
22:26229695	G	C	A/P	missense_variant	ENSECAG00000021188	CEP250	-	-
22:26229695	G	C	A/P	missense_variant	ENSECAG00000021188	CEP250	-	-
22:26229763	TG	-	G/X	frameshift_variant	ENSECAG00000021188	CEP250	-	-
22:26229763	TG	-	G/X	frameshift_variant	ENSECAG00000021188	CEP250	-	-
22:26229779	TC	-	L/X	frameshift_variant,splice_region_variant	ENSECAG00000021188	CEP250	-	-
22:26229779	TC	-	L/X	frameshift_variant,splice_region_variant	ENSECAG00000021188	CEP250	-	-
22:26234697	G	A	R/Q	missense_variant	ENSECAG00000021188	CEP250	rs395117806	-
22:26234697	G	A	R/Q	missense_variant	ENSECAG00000021188	CEP250	rs395117806	-
22:26250875	A	C	V/G	missense_variant	ENSECAG00000011918	-	-	-
22:26280270	A	G	Q/R	missense_variant	ENSECAG00000012171	ERGIC3	rs394026986	deleterious(0)
22:26303723	C	G	K/N	missense_variant	ENSECAG00000009856	-	-	deleterious(0)
22:26303723	C	G	K/N	missense_variant	ENSECAG00000009856	-	-	deleterious(0.01)
22:26303723	C	G	K/N	missense_variant	ENSECAG00000009856	-	-	deleterious(0)
22:26304579	G	A	L/F	missense_variant	ENSECAG00000009856	-	-	deleterious(0)
22:26304579	G	A	L/F	missense_variant	ENSECAG00000009856	-	-	deleterious(0)
22:26304579	G	A	L/F	missense_variant	ENSECAG00000009856	-	-	deleterious(0)
22:26323195	T	G	D/A	missense_variant	ENSECAG00000009856	-	-	deleterious(0)
22:26323195	T	G	D/A	missense_variant	ENSECAG00000009856	-	-	deleterious(0)
22:26323195	T	G	D/A	missense_variant	ENSECAG00000009856	-	-	deleterious(0)
22:26323282	T	C	E/G	missense_variant	ENSECAG00000009856	-	-	tolerated(0.11)
22:26323282	T	C	E/G	missense_variant	ENSECAG00000009856	-	-	deleterious(0.02)
22:26323282	T	C	E/G	missense_variant	ENSECAG00000009856	-	-	tolerated(0.15)
22:26331908	A	G	-	upstream_gene_variant	ENSECAG00000009856	-	-	-
22:26331908	A	G	-/X	frameshift_variant,splice_region_variant,intron_variant	ENSECAG00000021900	SPAG4	-	-
22:26331984	CA	-	-	upstream_gene_variant	ENSECAG00000009856	-	-	-
22:26331984	CA	-	A/X	frameshift_variant	ENSECAG00000021900	SPAG4	-	-
22:26340188	G	A	P/L	missense_variant	ENSECAG00000001899	CPNE1	-	deleterious(0)
22:26340188	G	A	-	downstream_gene_variant	ENSECAG00000021900	SPAG4	-	-
22:26340216	G	A	R/C	missense_variant	ENSECAG00000001899	CPNE1	-	deleterious(0)
22:26340216	G	A	-	downstream_gene_variant	ENSECAG00000021900	SPAG4	-	-
22:26344025	A	C	L/V	missense_variant	ENSECAG00000001899	CPNE1	rs396099262	tolerated(1)
22:26345264	G	C	-	splice_donor_variant	ENSECAG00000001899	CPNE1	rs396943264	-
23:39834324	G	A	R/Q	missense_variant	ENSECAG00000001130	FOCAD	rs394588965	tolerated(0.74)
23:39847972	A	G	I/V	missense_variant	ENSECAG00000001130	FOCAD	-	tolerated(0.72)
23:54866992	CT	-	-	intron_variant	ENSECAG00000014267	NINJ1	-	-
23:54866992	CT	-	K/X	frameshift_variant,splice_region_variant	ENSECAG00000019990	WNK2	-	-
23:54866992	CT	-	K/X	frameshift_variant,splice_region_variant	ENSECAG00000019990	WNK2	-	-
23:54867041	CT	-	-	intron_variant	ENSECAG00000014267	NINJ1	-	-
23:54867041	CT	-	K/X	frameshift_variant,splice_region_variant	ENSECAG00000019990	WNK2	-	-
23:54867041	CT	-	K/X	frameshift_variant,splice_region_variant	ENSECAG00000019990	WNK2	-	-
23:54867046	TC	-	-	intron_variant	ENSECAG00000014267	NINJ1	-	-
23:54867046	TC	-	-	coding_sequence_variant	ENSECAG00000019990	WNK2	-	-
23:54867046	TC	-	-	coding_sequence_variant	ENSECAG00000019990	WNK2	-	-
23:54925038	C	T	R/H	missense_variant	ENSECAG00000015151	CARD19	-	tolerated(0.27)
23:54945415	A	C	C/W	missense_variant	ENSECAG00000015522	-	rs394791100	tolerated(1)
23:54945419	AG	-	L/X	frameshift_variant	ENSECAG00000015522	-	-	-
23:54945426	T	G	T/P	missense_variant	ENSECAG00000015522	-	rs395319862	tolerated(0.14)
24:19903428	C	T	E/K	missense_variant	ENSECAG00000000282	ABCD4	-	tolerated(0.39)
25:343605	T	A	L/I	missense_variant	ENSECAG00000003630	-	rs69420637	deleterious(0)
25:367093	T	A	C/S	missense_variant	ENSECAG00000010354	C9orf131	rs69420645	tolerated(0.05)
25:367537	G	A	G/S	missense_variant	ENSECAG00000010354	C9orf131	rs69420646	tolerated(0.13)
25:390107	G	A	R/C	missense_variant	ENSECAG00000016063	FANCG	rs69420656	tolerated(0.21)
25:417990	G	C	-	upstream_gene_variant	ENSECAG00000017691	STOML2	-	-
25:417990	G	C	-/X	frameshift_variant,splice_region_variant	ENSECAG00000018086	FAM214B	-	-
25:767546	T	C	Y/H	missense_variant	ENSECAG00000023169	-	rs394662963	deleterious(0)
25:767546	T	C	Y/H	missense_variant	ENSECAG00000023169	-	rs394662963	deleterious(0)
25:767546	T	C	Y/H	missense_variant	ENSECAG00000023169	-	rs394662963	deleterious(0)
25:831973	C	T	R/C	missense_variant	ENSECAG00000024530	RUSC2	rs69422320	tolerated(0.48)
25:862140	T	C	F/S	missense_variant	ENSECAG00000000204	TESK1	rs393964598	tolerated(1)
25:862140	T	C	-	downstream_gene_variant	ENSECAG00000003982	CD72	rs393964598	-
25:862214	GC	-	-	coding_sequence_variant	ENSECAG00000000204	TESK1	-	-
25:862214	GC	-	-	downstream_gene_variant	ENSECAG00000003982	CD72	-	-
25:872169	G	A	A/V	missense_variant	ENSECAG00000003982	CD72	-	tolerated(1)
25:873387	A	C	-	splice_donor_variant	ENSECAG00000003982	CD72	-	-
25:873394	A	C	V/G	missense_variant	ENSECAG00000003982	CD72	-	deleterious(0.03)
25:873397	C	A	G/V	missense_variant	ENSECAG00000003982	CD72	-	tolerated(0.25)
25:898276	C	G	Q/E	missense_variant	ENSECAG00000009013	-	rs782906723	tolerated(1)
25:898276	C	G	-	downstream_gene_variant	ENSECAG00000009073	ARHGEF39	rs782906723	-
25:898276	C	G	-	upstream_gene_variant	ENSECAG00000026067	RNase_MRP	rs782906723	-
25:898285	GA	-	E/X	frameshift_variant	ENSECAG00000009013	-	-	-
25:898285	GA	-	-	downstream_gene_variant	ENSECAG00000009073	ARHGEF39	-	-
25:898285	GA	-	-	upstream_gene_variant	ENSECAG00000026067	RNase_MRP	-	-
25:898291	AG	-	R/X	frameshift_variant	ENSECAG00000009013	-	-	-
25:898291	AG	-	-	downstream_gene_variant	ENSECAG00000009073	ARHGEF39	-	-
25:898291	AG	-	-	upstream_gene_variant	ENSECAG00000026067	RNase_MRP	-	-
25:898307	AG	-	E/X	frameshift_variant	ENSECAG00000009013	-	-	-
25:898307	AG	-	-	downstream_gene_variant	ENSECAG00000009073	ARHGEF39	-	-
25:898307	AG	-	-	upstream_gene_variant	ENSECAG00000026067	RNase_MRP	-	-
25:910158	C	G	P/R	missense_variant	ENSECAG00000010059	CA9	-	deleterious_low_confidence(0)
25:910158	C	G	P/R	missense_variant	ENSECAG00000010059	CA9	-	deleterious_low_confidence(0)
25:911729	A	G	Q/R	missense_variant	ENSECAG00000010059	CA9	rs395097656	tolerated(0.11)
25:911729	A	G	Q/R	missense_variant	ENSECAG00000010059	CA9	rs395097656	tolerated(0.08)
25:940044	G	A	T/I	missense_variant	ENSECAG00000016464	TLN1	-	deleterious(0)
25:940044	G	A	T/I	missense_variant	ENSECAG00000016464	TLN1	-	deleterious(0)
25:940044	G	A	T/I	missense_variant	ENSECAG00000016464	TLN1	-	deleterious(0)
25:956339	A	G	C/R	missense_variant	ENSECAG00000016464	TLN1	rs395221299	tolerated(0.67)
25:956339	A	G	C/R	missense_variant	ENSECAG00000016464	TLN1	rs395221299	tolerated(0.72)
25:956339	A	G	C/R	missense_variant	ENSECAG00000016464	TLN1	rs395221299	tolerated(0.66)
25:1036305	G	A	D/N	missense_variant	ENSECAG00000011281	NPR2	-	tolerated(0.85)
25:1036305	G	A	D/N	missense_variant	ENSECAG00000011281	NPR2	-	tolerated(0.95)
25:1036305	G	A	D/N	missense_variant	ENSECAG00000011281	NPR2	-	tolerated(0.92)
25:1103182	T	G	M/L	missense_variant	ENSECAG00000003856	OR13J1	rs396304366	tolerated(1)
25:1103482	G	A	L/F	missense_variant	ENSECAG00000003856	OR13J1	rs395026130	deleterious(0)
25:10959440	C	T	P/S	missense_variant	ENSECAG00000004318	OR13D1	rs396739071	tolerated(0.28)
26:35243155	A	G	P/PX	frameshift_variant	ENSECAG00000022262	BRWD1	-	-
26:35243155	A	G	P/PX	frameshift_variant	ENSECAG00000022262	BRWD1	-	-
26:35243173	A	C	I/M	missense_variant	ENSECAG00000022262	BRWD1	-	deleterious(0)
26:35243173	A	C	I/M	missense_variant	ENSECAG00000022262	BRWD1	-	deleterious(0)
26:35243174	A	G	I/T	missense_variant	ENSECAG00000022262	BRWD1	-	deleterious(0)
26:35243174	A	G	I/T	missense_variant	ENSECAG00000022262	BRWD1	-	deleterious(0)
26:35243175	TG	-	I/X	frameshift_variant	ENSECAG00000022262	BRWD1	-	-
26:35243175	TG	-	I/X	frameshift_variant	ENSECAG00000022262	BRWD1	-	-
26:35243186	A	T	I/NX	frameshift_variant,splice_region_variant	ENSECAG00000022262	BRWD1	-	-
26:35243186	A	T	I/NX	frameshift_variant,splice_region_variant	ENSECAG00000022262	BRWD1	-	-
26:35378195	A	C	D/DX	frameshift_variant,splice_region_variant	ENSECAG00000007859	WRB	-	-
26:35399725	A	G	L/P	missense_variant	ENSECAG00000008618	LCA5L	-	tolerated(0.22)
26:35403589	C	T	G/S	missense_variant	ENSECAG00000008618	LCA5L	-	tolerated(0.81)
26:35417384	T	C	N/D	missense_variant	ENSECAG00000008618	LCA5L	-	tolerated(0.08)
26:41057486	CCTG	-	L/-	inframe_deletion	ENSECAG00000022731	COL6A1	-	-
26:41079691	A	C	T/P	missense_variant,splice_region_variant	ENSECAG00000022731	COL6A1	-	tolerated(0.1)
26:41080011	G	T	E/D	missense_variant	ENSECAG00000022731	COL6A1	rs395734950	tolerated(0.27)
26:41342974	T	A	S/C	missense_variant	ENSECAG00000018980	MCM3AP	rs394106494	tolerated(1)
26:41342974	T	A	S/C	missense_variant	ENSECAG00000018980	MCM3AP	rs394106494	tolerated(1)
26:41406860	G	C	W/CX	frameshift_variant,splice_region_variant	ENSECAG00000022455	PCNT	-	-
26:41406871	A	GC	T/SX	frameshift_variant	ENSECAG00000022455	PCNT	-	-
26:41406875	G	A	G/E	missense_variant	ENSECAG00000022455	PCNT	-	-
26:41406880	C	A	L/HX	frameshift_variant	ENSECAG00000022455	PCNT	-	-
26:41406886	C	A	Q/K	missense_variant	ENSECAG00000022455	PCNT	-	-
26:41406887	A	C	Q/P	missense_variant	ENSECAG00000022455	PCNT	-	-
26:41412982	C	G	P/A	missense_variant,splice_region_variant	ENSECAG00000022455	PCNT	-	-
26:41495705	GA	-	E/X	frameshift_variant	ENSECAG00000022455	PCNT	-	-
26:41495720	CTA	-	L/X	frameshift_variant	ENSECAG00000022455	PCNT	-	-
26:41495722	ACC	-	P/X	frameshift_variant	ENSECAG00000022455	PCNT	-	-
26:41495733	CT	-	S/X	frameshift_variant	ENSECAG00000022455	PCNT	-	-
26:41496973	C	G	Q/E	missense_variant	ENSECAG00000022455	PCNT	-	-
26:41603039	G	A	P/L	missense_variant	ENSECAG00000001305	-	-	tolerated(1)
26:41603039	G	A	-	intron_variant	ENSECAG00000016864	DIP2A	-	-
26:41603039	G	A	-	intron_variant	ENSECAG00000016864	DIP2A	-	-
26:41603039	G	A	-	intron_variant	ENSECAG00000016864	DIP2A	-	-
26:41603039	G	A	-	intron_variant	ENSECAG00000016864	DIP2A	-	-
27:3171596	A	T	I/NX	frameshift_variant,splice_region_variant	ENSECAG00000002263	IKBKB	-	-
27:3200744	G	A	S/FX	frameshift_variant	ENSECAG00000002263	IKBKB	-	-
27:3468583	A	G	M/V	missense_variant	ENSECAG00000009552	KAT6A	-	-
27:3468583	A	G	M/V	missense_variant	ENSECAG00000009552	KAT6A	-	-
27:3468583	A	G	M/V	missense_variant	ENSECAG00000009552	KAT6A	-	-
27:3469491	ACAG	-	Q/-	inframe_deletion	ENSECAG00000009552	KAT6A	-	-
27:3469491	ACAG	-	Q/-	inframe_deletion	ENSECAG00000009552	KAT6A	-	-
27:3469491	ACAG	-	Q/-	inframe_deletion	ENSECAG00000009552	KAT6A	-	-
27:3469515	GCAGCAA	-	QQ/-	inframe_deletion	ENSECAG00000009552	KAT6A	-	-
27:3469515	GCAGCAA	-	QQ/-	inframe_deletion	ENSECAG00000009552	KAT6A	-	-
27:3469515	GCAGCAA	-	QQ/-	inframe_deletion	ENSECAG00000009552	KAT6A	-	-
27:3469518	GCAACAA	G	-	coding_sequence_variant	ENSECAG00000009552	KAT6A	-	-
27:3469518	GCAACAA	GCAA"	-	coding_sequence_variant	ENSECAG00000009552	KAT6A	-	-
27:3469518	GCAACAA	G	-	coding_sequence_variant	ENSECAG00000009552	KAT6A	-	-
27:3469518	GCAACAA	GCAA"	-	coding_sequence_variant	ENSECAG00000009552	KAT6A	-	-
27:3469518	GCAACAA	G	-	coding_sequence_variant	ENSECAG00000009552	KAT6A	-	-
27:3469518	GCAACAA	GCAA"	-	coding_sequence_variant	ENSECAG00000009552	KAT6A	-	-
27:3469711	GT	-	V/X	frameshift_variant	ENSECAG00000009552	KAT6A	-	-
27:3469711	GT	-	V/X	frameshift_variant	ENSECAG00000009552	KAT6A	-	-
27:3469711	GT	-	V/X	frameshift_variant	ENSECAG00000009552	KAT6A	-	-
27:3469714	T	A	F/I	missense_variant	ENSECAG00000009552	KAT6A	-	-
27:3469714	T	A	F/I	missense_variant	ENSECAG00000009552	KAT6A	-	-
27:3469714	T	A	F/I	missense_variant	ENSECAG00000009552	KAT6A	-	-
27:3469719	G	A	W/*	stop_gained	ENSECAG00000009552	KAT6A	-	-
27:3469719	G	A	W/*	stop_gained	ENSECAG00000009552	KAT6A	-	-
27:3469719	G	A	W/*	stop_gained	ENSECAG00000009552	KAT6A	-	-
27:3469719	G	A	-/X	frameshift_variant	ENSECAG00000009552	KAT6A	-	-
27:3469719	G	A	-/X	frameshift_variant	ENSECAG00000009552	KAT6A	-	-
27:3469719	G	A	-/X	frameshift_variant	ENSECAG00000009552	KAT6A	-	-
27:3469747	AG	-	R/X	frameshift_variant	ENSECAG00000009552	KAT6A	-	-
27:3469747	AG	-	R/X	frameshift_variant	ENSECAG00000009552	KAT6A	-	-
27:3469747	AG	-	R/X	frameshift_variant	ENSECAG00000009552	KAT6A	-	-
27:3469753	TTC	-	F/X	frameshift_variant	ENSECAG00000009552	KAT6A	-	-
27:3469753	TTC	-	F/X	frameshift_variant	ENSECAG00000009552	KAT6A	-	-
27:3469753	TTC	-	F/X	frameshift_variant	ENSECAG00000009552	KAT6A	-	-
27:3469757	A	C	Q/P	missense_variant	ENSECAG00000009552	KAT6A	-	-
27:3469757	A	C	Q/P	missense_variant	ENSECAG00000009552	KAT6A	-	-
27:3469757	A	C	Q/P	missense_variant	ENSECAG00000009552	KAT6A	-	-
27:7382389	C	G	E/Q	missense_variant	ENSECAG00000023758	LETM2	-	deleterious(0)
27:14263336	T	C	D/G	missense_variant	ENSECAG00000022797	LEPROTL1	-	tolerated(1)
28:1885642	C	A	A/E	missense_variant	ENSECAG00000001486	-	-	tolerated(0.13)
28:1885642	C	A	-	upstream_gene_variant	ENSECAG00000010138	-	-	-
28:1885913	A	T	K/N	missense_variant	ENSECAG00000001486	-	-	deleterious(0.01)
28:1885913	A	T	-	upstream_gene_variant	ENSECAG00000010138	-	-	-
28:7301507	C	T	D/N	missense_variant	ENSECAG00000020406	PPP1R12A	-	deleterious(0)
28:7301507	C	T	D/N	missense_variant	ENSECAG00000020406	PPP1R12A	-	deleterious(0)
28:7329353	C	G	G/R	missense_variant	ENSECAG00000020406	PPP1R12A	-	deleterious(0)
28:7329353	C	G	G/R	missense_variant	ENSECAG00000020406	PPP1R12A	-	deleterious(0.02)
28:7329632	C	G	S/T	missense_variant	ENSECAG00000020406	PPP1R12A	rs69390425	tolerated(0.15)
28:7329632	C	G	S/T	missense_variant	ENSECAG00000020406	PPP1R12A	rs69390425	tolerated(0.23)
28:7345848	CAAG	-	L/-	inframe_deletion	ENSECAG00000020406	PPP1R12A	-	-
28:7345848	CAAG	-	L/-	inframe_deletion	ENSECAG00000020406	PPP1R12A	-	-
28:11812047	C	G	H/D	missense_variant	ENSECAG00000007701	-	-	tolerated(0.57)
28:11820169	G	T	R/M	missense_variant	ENSECAG00000007701	-	-	deleterious(0)
28:25659538	T	C	K/R	missense_variant	ENSECAG00000010682	GNPTAB	-	tolerated(0.19)
28:25659538	T	C	K/R	missense_variant	ENSECAG00000010682	GNPTAB	-	tolerated(0.18)
29:13159735	GA	-	-	coding_sequence_variant	ENSECAG00000012711	PTF1A	-	-
29:13159805	G	C	P/R	missense_variant	ENSECAG00000012711	PTF1A	-	tolerated(1)
29:13159815	G	C	-/X	frameshift_variant	ENSECAG00000012711	PTF1A	-	-
29:13160156	A	C	D/E	missense_variant	ENSECAG00000012711	PTF1A	-	tolerated_low_confidence(0.78)
29:13160159	CAA	-	L/X	frameshift_variant	ENSECAG00000012711	PTF1A	-	-
29:13160164	T	C	S/G	missense_variant	ENSECAG00000012711	PTF1A	-	tolerated_low_confidence(0.12)
29:13160171	TG	-	P/X	frameshift_variant	ENSECAG00000012711	PTF1A	-	-
29:13160221	A	C	-/X	frameshift_variant,splice_region_variant,intron_variant	ENSECAG00000012711	PTF1A	-	-
29:13160305	GT	-	N/X	frameshift_variant,start_lost	ENSECAG00000012711	PTF1A	-	-
29:13224525	C	T	V/I	missense_variant	ENSECAG00000013072	MSRB2	-	tolerated(0.23)
29:26250208	TC	-	G/X	frameshift_variant	ENSECAG00000024684	-	-	-
3:53962884	T	C	V/A	missense_variant	ENSECAG00000014585	-	rs394607768	tolerated(0.51)
3:53962908	G	A	G/D	missense_variant	ENSECAG00000014585	-	rs395596939	tolerated(0.11)
3:66476449	T	A	-	non_coding_transcript_variant	ENSECAG00000018285	-	-	-
3:66516102	T	C	H/R	missense_variant	ENSECAG00000018303	YTHDC1	rs782896362	-
3:66516102	T	C	H/R	missense_variant	ENSECAG00000018303	YTHDC1	rs782896362	tolerated_low_confidence(1)
3:66516455	T	C	N/S	missense_variant	ENSECAG00000018303	YTHDC1	rs782837424	-
3:66516455	T	C	N/S	missense_variant	ENSECAG00000018303	YTHDC1	rs782837424	tolerated_low_confidence(0.83)
3:66674024	A	G	Q/R	missense_variant	ENSECAG00000024160	TMPRSS11B	rs395754130	tolerated(0.35)
3:105884939	T	C	C/R	missense_variant	ENSECAG00000013661	FAM184B	rs394244381	tolerated(0.06)
3:105884939	T	C	C/R	missense_variant	ENSECAG00000013661	FAM184B	rs394244381	tolerated(0.06)
3:105896744	A	C	E/A	missense_variant	ENSECAG00000013661	FAM184B	rs397387022	tolerated(0.76)
3:105896744	A	C	E/A	missense_variant	ENSECAG00000013661	FAM184B	rs397387022	tolerated(0.74)
3:105935799	C	T	Q/*	stop_gained	ENSECAG00000013661	FAM184B	rs397238010	-
3:105935799	C	T	Q/*	stop_gained	ENSECAG00000013661	FAM184B	rs397238010	-
3:105935800	A	G	Q/R	missense_variant	ENSECAG00000013661	FAM184B	rs395224680	tolerated(0.09)
3:105935800	A	G	Q/R	missense_variant	ENSECAG00000013661	FAM184B	rs395224680	tolerated(0.07)
3:105940356	A	C	I/L	missense_variant	ENSECAG00000013661	FAM184B	-	deleterious(0.01)
3:105940356	A	C	I/L	missense_variant	ENSECAG00000013661	FAM184B	-	deleterious(0.01)
3:107261814	T	G	Y/D	missense_variant	ENSECAG00000013323	PROM1	rs396245204	deleterious(0.01)
3:107261833	G	A	G/D	missense_variant	ENSECAG00000013323	PROM1	rs397408242	tolerated(0.07)
3:107352236	C	G	L/V	missense_variant	ENSECAG00000013323	PROM1	rs396323085	deleterious(0)
3:107352240	C	T	P/L	missense_variant,splice_region_variant	ENSECAG00000013323	PROM1	-	tolerated(0.33)
3:107681814	TC	-	G/X	frameshift_variant	ENSECAG00000023398	-	-	-
3:107697754	C	A	L/F	missense_variant	ENSECAG00000024279	FAM200B	-	deleterious(0.01)
3:107697916	C	A	L/LX	frameshift_variant	ENSECAG00000024279	FAM200B	-	-
3:107697939	C	A	-/X	frameshift_variant	ENSECAG00000024279	FAM200B	-	-
3:107697965	G	T	T/K	missense_variant	ENSECAG00000024279	FAM200B	-	tolerated(0.72)
3:107697977	C	A	C/LX	frameshift_variant	ENSECAG00000024279	FAM200B	-	-
3:107763910	T	A	L/I	missense_variant	ENSECAG00000024327	FBXL5	rs782847996	tolerated_low_confidence(0.86)
3:107807940	T	C	-	intron_variant	ENSECAG00000025115	CC2D2A	rs393940308	-
3:107807940	T	C	Q/R	missense_variant	ENSECAG00000025115	CC2D2A	rs393940308	tolerated(1)
30:8245348	T	G	I/L	missense_variant	ENSECAG00000018812	-	-	tolerated_low_confidence(0.29)
30:8254083	C	T	G/R	missense_variant	ENSECAG00000018812	-	rs69598054	tolerated_low_confidence(0.07)
4:5484951	AC	-	R/X	frameshift_variant,splice_region_variant	ENSECAG00000016931	KMT2E	-	-
4:5508383	A	G	-	downstream_gene_variant	ENSECAG00000010375	SRPK2	rs396401713	-
4:5508383	A	G	I/V	missense_variant	ENSECAG00000016931	KMT2E	rs396401713	tolerated_low_confidence(1)
4:46357247	A	C	-	coding_sequence_variant	ENSECAG00000002327	-	-	-
4:46357247	A	G"	-	coding_sequence_variant	ENSECAG00000002327	-	-	-
4:52055115	T	C	I/V	missense_variant	ENSECAG00000017364	MACC1	-	tolerated(0.68)
4:52055472	T	C	T/A	missense_variant	ENSECAG00000017364	MACC1	rs396630517	tolerated(0.82)
4:52055482	A	T	N/K	missense_variant	ENSECAG00000017364	MACC1	rs394146378	tolerated(1)
4:52055519	C	G	R/T	missense_variant	ENSECAG00000017364	MACC1	rs395771138	tolerated(0.78)
4:69104145	A	G	Q/R	missense_variant	ENSECAG00000015351	LRRN3	-	tolerated(0.57)
4:84940610	G	A	C/Y	missense_variant	ENSECAG00000019641	-	rs393971086	tolerated(1)
4:84960875	G	A	A/V	missense_variant	ENSECAG00000016501	CEP41	-	tolerated(0.44)
4:84960941	A	G	V/A	missense_variant	ENSECAG00000016501	CEP41	-	tolerated(1)
5:15693583	T	G	V/G	missense_variant	ENSECAG00000022164	SMC4	-	deleterious(0)
5:15796280	GT	-	-	intron_variant	ENSECAG00000022164	SMC4	-	-
5:15796280	GT	-	P/X	frameshift_variant,splice_region_variant	ENSECAG00000023235	KPNA4	-	-
5:15796281	TG	-	-	intron_variant	ENSECAG00000022164	SMC4	-	-
5:15796281	TG	-	P/X	frameshift_variant,splice_region_variant	ENSECAG00000023235	KPNA4	-	-
5:17500661	G	A	A/T	missense_variant	ENSECAG00000008100	CEP350	-	-
5:17564888	A	T	Q/L	missense_variant	ENSECAG00000008100	CEP350	-	-
5:42338306	C	T	A/T	missense_variant	ENSECAG00000008798	MSTO1	rs396657773	tolerated(1)
5:42338306	C	T	-	downstream_gene_variant	ENSECAG00000019775	-	rs396657773	-
5:42338306	C	T	-	intron_variant	ENSECAG00000019972	HCN3	rs396657773	-
5:42482385	C	T	A/V	missense_variant	ENSECAG00000018527	ASH1L	-	-
5:42482385	C	T	-	intron_variant	ENSECAG00000019972	HCN3	-	-
5:42493746	C	T	L/F	missense_variant	ENSECAG00000018527	ASH1L	-	-
5:42493746	C	T	-	intron_variant	ENSECAG00000019972	HCN3	-	-
5:72707725	CT	-	-	splice_donor_variant	ENSECAG00000015114	EPHX4	-	-
5:72707727	T	C	-	splice_donor_variant	ENSECAG00000015114	EPHX4	-	-
6:6403757	G	A	G/E	missense_variant	ENSECAG00000007683	SMARCAL1	rs395188722	tolerated(0.08)
6:6403810	A	C	N/H	missense_variant	ENSECAG00000007683	SMARCAL1	rs396322103	deleterious(0.01)
6:10116984	G	T	T/N	missense_variant	ENSECAG00000006809	-	-	tolerated(1)
6:19197098	A	G	T/A	missense_variant	ENSECAG00000023375	DIS3L2	-	tolerated_low_confidence(0.1)
6:19294403	G	A	A/T	missense_variant	ENSECAG00000023375	DIS3L2	-	tolerated(0.79)
6:20401181	C	T	R/Q	missense_variant	ENSECAG00000013493	USP40	rs782828042	tolerated(0.87)
6:20405050	T	C	T/A	missense_variant	ENSECAG00000013493	USP40	-	tolerated(1)
6:20415840	G	T	L/I	missense_variant	ENSECAG00000013493	USP40	-	tolerated(1)
6:62026202	C	T	A/T	missense_variant	ENSECAG00000020835	ADAMTS20	-	tolerated(0.53)
6:62102363	T	G	Q/P	missense_variant	ENSECAG00000020835	ADAMTS20	-	tolerated(0.41)
6:70803682	T	C	-	coding_sequence_variant	ENSECAG00000024867	HOXC13	-	-
6:70837974	T	GCG	C/CG	inframe_insertion	ENSECAG00000024900	HOXC11	-	-
6:70850177	G	GC	A/GX	frameshift_variant	ENSECAG00000024985	HOXC10	-	-
6:70850209	A	G	-/X	frameshift_variant	ENSECAG00000024985	HOXC10	-	-
6:70850290	G	C	-/X	frameshift_variant,splice_region_variant,intron_variant	ENSECAG00000024985	HOXC10	-	-
6:70850305	A	G	T/A	missense_variant	ENSECAG00000024985	HOXC10	rs394867600	tolerated(1)
6:70850428	GC	-	A/X	frameshift_variant,splice_region_variant	ENSECAG00000024985	HOXC10	-	-
6:70850462	AG	-	G/X	splice_donor_variant,frameshift_variant	ENSECAG00000024985	HOXC10	-	-
6:70853762	A	C	-	coding_sequence_variant	ENSECAG00000024985	HOXC10	-	-
6:70853762	A	C	-	upstream_gene_variant	ENSECAG00000026361	-	-	-
6:70865193	G	C	G/GX	frameshift_variant	ENSECAG00000000726	HOXC9	-	-
6:70865201	T	C	S/P	missense_variant	ENSECAG00000000726	HOXC9	-	tolerated(0.34)
6:70865204	A	C	T/TX	frameshift_variant	ENSECAG00000000726	HOXC9	-	-
6:70865211	G	C	R/RX	frameshift_variant	ENSECAG00000000726	HOXC9	-	-
6:70918334	AG	-	Q/X	frameshift_variant	ENSECAG00000004202	HOXC4	-	-
6:70918384	GC	-	A/X	frameshift_variant,splice_region_variant	ENSECAG00000004202	HOXC4	-	-
6:70918417	GA	-	-	coding_sequence_variant	ENSECAG00000004202	HOXC4	-	-
6:72048984	G	T	T/N	missense_variant	ENSECAG00000005565	-	-	tolerated(1)
6:72048993	G	A	S/F	missense_variant	ENSECAG00000005565	-	rs394065990	deleterious(0)
6:72049126	C	G	V/L	missense_variant	ENSECAG00000005565	-	-	tolerated(1)
6:72049495	T	G	S/R	missense_variant	ENSECAG00000005565	-	rs68749561	tolerated(1)
6:72049810	A	C	F/V	missense_variant	ENSECAG00000005565	-	-	deleterious(0)
6:72049812	C	G	G/A	missense_variant	ENSECAG00000005565	-	rs68749564	deleterious(0.01)
6:72071331	C	T	L/F	missense_variant	ENSECAG00000005982	-	-	tolerated_low_confidence(1)
6:72071349	A	T	T/S	missense_variant	ENSECAG00000005982	-	-	deleterious_low_confidence(0.02)
6:72071356	C	T	T/M	missense_variant	ENSECAG00000005982	-	-	tolerated_low_confidence(0.9)
6:72071658	A	G	N/D	missense_variant	ENSECAG00000005982	-	-	deleterious_low_confidence(0.01)
6:72094564	A	G	S/G	missense_variant	ENSECAG00000006003	OR6C74	rs395252649	tolerated_low_confidence(0.13)
6:72127366	G	A	A/T	missense_variant	ENSECAG00000006018	-	rs393695073	tolerated_low_confidence(1)
6:72127484	T	G	I/S	missense_variant	ENSECAG00000006018	-	rs68752831	tolerated_low_confidence(0.41)
6:72127769	T	C	V/A	missense_variant	ENSECAG00000006018	-	rs68752832	tolerated_low_confidence(0.55)
6:72152370	G	T	C/F	missense_variant	ENSECAG00000006061	OR6C65	-	tolerated_low_confidence(1)
6:72152751	C	T	T/I	missense_variant	ENSECAG00000006061	OR6C65	rs396327886	tolerated_low_confidence(1)
6:72153033	C	A	S/Y	missense_variant	ENSECAG00000006061	OR6C65	rs395228787	deleterious_low_confidence(0)
6:72153200	A	G	I/V	missense_variant	ENSECAG00000006061	OR6C65	rs68752863	tolerated_low_confidence(1)
6:72168436	T	A	V/D	missense_variant	ENSECAG00000006091	-	rs396573615	tolerated_low_confidence(1)
6:72215327	A	T	F/I	missense_variant	ENSECAG00000003562	-	rs68754222	tolerated_low_confidence(1)
6:72215335	T	C	N/S	missense_variant	ENSECAG00000003562	-	rs68754223	tolerated_low_confidence(0.39)
6:72215375	T	C	I/V	missense_variant	ENSECAG00000003562	-	rs68754225	deleterious_low_confidence(0.02)
6:72215417	T	C	T/A	missense_variant	ENSECAG00000003562	-	rs68754227	tolerated_low_confidence(0.31)
6:72215462	C	T	V/I	missense_variant	ENSECAG00000003562	-	-	tolerated_low_confidence(1)
6:72215464	T	C	Y/C	missense_variant	ENSECAG00000003562	-	rs68754228	deleterious_low_confidence(0.01)
6:72215551	A	G	L/S	missense_variant	ENSECAG00000003562	-	-	tolerated_low_confidence(1)
6:72215583	C	T	M/I	missense_variant	ENSECAG00000003562	-	-	tolerated_low_confidence(1)
6:72215594	T	G	M/L	missense_variant	ENSECAG00000003562	-	-	tolerated_low_confidence(1)
6:72215626	A	G	L/S	missense_variant	ENSECAG00000003562	-	-	deleterious_low_confidence(0)
6:72215706	G	C	F/L	missense_variant	ENSECAG00000003562	-	-	tolerated_low_confidence(0.65)
6:72215816	T	C	R/G	missense_variant	ENSECAG00000003562	-	-	tolerated_low_confidence(0.17)
6:72215875	C	T	R/H	missense_variant	ENSECAG00000003562	-	-	deleterious_low_confidence(0.03)
6:72216041	A	C	S/A	missense_variant	ENSECAG00000003562	-	-	tolerated_low_confidence(0.09)
6:72216089	C	T	V/M	missense_variant	ENSECAG00000003562	-	rs395090498	tolerated_low_confidence(0.12)
6:72216109	A	G	I/T	missense_variant	ENSECAG00000003562	-	rs394037106	tolerated_low_confidence(1)
6:72216140	C	T	A/T	missense_variant	ENSECAG00000003562	-	rs394167468	tolerated_low_confidence(1)
6:72216155	T	C	M/V	missense_variant	ENSECAG00000003562	-	-	tolerated_low_confidence(0.29)
6:72216179	T	C	-	coding_sequence_variant	ENSECAG00000003562	-	-	-
6:72216179	T	G"	-	coding_sequence_variant	ENSECAG00000003562	-	-	-
6:72216188	T	C	T/A	missense_variant	ENSECAG00000003562	-	-	deleterious_low_confidence(0)
6:72216208	C	G	S/T	missense_variant	ENSECAG00000003562	-	-	tolerated_low_confidence(1)
6:72216209	T	A	S/C	missense_variant	ENSECAG00000003562	-	-	deleterious_low_confidence(0)
6:72216219	C	G	Q/H	missense_variant	ENSECAG00000003562	-	-	tolerated_low_confidence(1)
6:72246411	G	A	T/I	missense_variant	ENSECAG00000003584	-	-	tolerated_low_confidence(1)
6:72246543	G	A	A/V	missense_variant	ENSECAG00000003584	-	rs68754280	deleterious_low_confidence(0.03)
6:72246775	A	T	F/I	missense_variant	ENSECAG00000003584	-	rs68754281	tolerated_low_confidence(1)
6:72247011	G	C	A/G	missense_variant	ENSECAG00000003584	-	-	tolerated_low_confidence(1)
6:72247026	A	C	F/C	missense_variant	ENSECAG00000003584	-	-	deleterious_low_confidence(0.01)
6:72247062	T	G	K/T	missense_variant	ENSECAG00000003584	-	-	tolerated_low_confidence(1)
6:72279166	C	T	V/I	missense_variant	ENSECAG00000003647	-	rs68754302	tolerated_low_confidence(0.45)
6:72298324	T	C	T/A	missense_variant	ENSECAG00000003688	-	-	tolerated_low_confidence(0.12)
6:72345412	G	A	A/T	missense_variant	ENSECAG00000003843	-	rs394923795	tolerated_low_confidence(1)
6:72345538	C	T	H/Y	missense_variant	ENSECAG00000003843	-	-	deleterious_low_confidence(0)
6:72376687	C	T	V/I	missense_variant	ENSECAG00000003881	OR6C3	-	tolerated_low_confidence(1)
6:72377377	T	C	I/V	missense_variant	ENSECAG00000003881	OR6C3	-	tolerated_low_confidence(0.06)
6:72394824	C	T	A/T	missense_variant	ENSECAG00000003958	-	-	tolerated_low_confidence(1)
6:72394964	A	G	I/T	missense_variant	ENSECAG00000003958	-	-	tolerated_low_confidence(0.09)
6:72394973	C	T	G/E	missense_variant	ENSECAG00000003958	-	-	tolerated_low_confidence(0.28)
6:76882768	GAGA	-	EK/E	inframe_deletion	ENSECAG00000021778	SLC16A7	-	-
6:81711965	T	G	-	coding_sequence_variant	ENSECAG00000026958	IRAK3	-	-
6:81748907	A	G	T/A	missense_variant	ENSECAG00000026958	IRAK3	rs397084356	tolerated_low_confidence(1)
6:81798590	G	A	D/N	missense_variant	ENSECAG00000007536	HELB	rs397203986	tolerated(0.28)
6:81812651	T	C	I/T	missense_variant	ENSECAG00000007536	HELB	rs396128722	tolerated(0.65)
6:81812681	A	C	-	coding_sequence_variant	ENSECAG00000007536	HELB	-	-
6:81812681	A	T"	-	coding_sequence_variant	ENSECAG00000007536	HELB	-	-
6:81812687	T	G	I/S	missense_variant	ENSECAG00000007536	HELB	rs395563287	tolerated(1)
6:81819322	A	G	D/G	missense_variant	ENSECAG00000007536	HELB	-	tolerated(0.38)
6:81847963	A	G	F/S	missense_variant	ENSECAG00000008246	GRIP1	rs68658585	tolerated(0.52)
6:81847963	A	G	F/S	missense_variant	ENSECAG00000008246	GRIP1	rs68658585	tolerated(0.52)
6:81847963	A	G	F/S	missense_variant	ENSECAG00000008246	GRIP1	rs68658585	tolerated(0.65)
6:82590387	A	G	N/S	missense_variant	ENSECAG00000013404	CAND1	-	tolerated(0.8)
6:82590415	CA	-	K/X	frameshift_variant,splice_region_variant	ENSECAG00000013404	CAND1	-	-
6:82590420	A	G	-	coding_sequence_variant	ENSECAG00000013404	CAND1	-	-
6:82609335	A	T	R/S	missense_variant,splice_region_variant	ENSECAG00000013404	CAND1	-	tolerated(0.63)
6:84479617	A	C	Y/S	missense_variant	ENSECAG00000020755	CCT2	rs397371105	tolerated_low_confidence(0.4)
6:84479746	A	G	K/KX	frameshift_variant	ENSECAG00000020755	CCT2	-	-
6:84501000	C	G	-	non_coding_transcript_variant	ENSECAG00000020800	-	-	-
6:84530016	T	C	I/V	missense_variant	ENSECAG00000021025	BEST3	rs395669223	tolerated_low_confidence(0.41)
6:84530295	A	G	F/L	missense_variant	ENSECAG00000021025	BEST3	-	tolerated_low_confidence(0.4)
7:6319574	TC	-	-	coding_sequence_variant	ENSECAG00000017743	SESN3	-	-
7:6319574	TC	-	-	coding_sequence_variant	ENSECAG00000017743	SESN3	-	-
7:11995983	G	A	R/Q	missense_variant	ENSECAG00000000666	CEP126	-	tolerated(0.65)
7:11996054	T	A	Y/N	missense_variant	ENSECAG00000000666	CEP126	-	tolerated(0.26)
7:25184099	G	T	-	intron_variant	ENSECAG00000018377	PAFAH1B2	rs393966197	-
7:25184099	G	T	R/I	missense_variant	ENSECAG00000021286	-	rs393966197	deleterious(0)
7:25302132	CCA	-	-	splice_donor_variant,intron_variant	ENSECAG00000012427	BACE1	-	-
7:25302135	C	A	-	splice_donor_variant	ENSECAG00000012427	BACE1	-	-
7:25302156	GC	-	-	coding_sequence_variant	ENSECAG00000012427	BACE1	-	-
7:25317942	C	G	E/D	missense_variant	ENSECAG00000012427	BACE1	rs396268378	tolerated(0.35)
7:28651029	T	G	W/G	missense_variant	ENSECAG00000016222	TECTA	rs396886790	tolerated(0.63)
7:28652477	T	C	L/S	missense_variant	ENSECAG00000016222	TECTA	rs68735423	tolerated(1)
7:34588082	T	G	D/E	missense_variant	ENSECAG00000020435	-	rs394568785	tolerated(0.92)
7:34588084	T	C	M/T	missense_variant	ENSECAG00000020435	-	-	tolerated(1)
7:41618427	CA	-	N/X	frameshift_variant	ENSECAG00000010509	-	-	-
7:41655687	G	A	-	splice_acceptor_variant	ENSECAG00000010509	-	-	-
7:41658430	T	C	L/P	missense_variant	ENSECAG00000010509	-	-	tolerated_low_confidence(0.99)
7:42359492	G	T	-	upstream_gene_variant	ENSECAG00000018370	NCAPD3	-	-
7:42359492	G	T	V/F	missense_variant	ENSECAG00000023493	VPS26B	-	tolerated(1)
7:42359513	C	G	-	upstream_gene_variant	ENSECAG00000018370	NCAPD3	rs782893106	-
7:42359513	C	G	Q/E	missense_variant	ENSECAG00000023493	VPS26B	rs782893106	tolerated(0.61)
7:42359519	G	T	-	upstream_gene_variant	ENSECAG00000018370	NCAPD3	rs395951776	-
7:42359519	G	T	V/L	missense_variant	ENSECAG00000023493	VPS26B	rs395951776	tolerated(0.67)
7:44871412	GA	-	-	intron_variant	ENSECAG00000009012	IER2	-	-
7:44871412	GA	-	S/X	frameshift_variant	ENSECAG00000014906	-	-	-
7:44875208	C	T	-	intron_variant	ENSECAG00000009012	IER2	rs397159232	-
7:44875208	C	T	A/T	missense_variant	ENSECAG00000014906	-	rs397159232	tolerated(0.48)
7:44875908	T	C	-	intron_variant	ENSECAG00000009012	IER2	rs396670864	-
7:44875908	T	C	T/A	missense_variant	ENSECAG00000014906	-	rs396670864	tolerated(0.27)
7:44875943	C	A	-	intron_variant	ENSECAG00000009012	IER2	rs396655228	-
7:44875943	C	A	R/L	missense_variant	ENSECAG00000014906	-	rs396655228	tolerated(0.39)
7:44937899	CT	-	K/X	frameshift_variant	ENSECAG00000006600	ZSWIM4	-	-
7:44937899	CT	-	-	intron_variant	ENSECAG00000009012	IER2	-	-
7:44943448	CT	-	K/X	frameshift_variant	ENSECAG00000006600	ZSWIM4	-	-
7:44943448	CT	-	-	intron_variant	ENSECAG00000009012	IER2	-	-
7:44958083	A	GCCGCC	-	intron_variant	ENSECAG00000009012	IER2	-	-
7:44958083	A	GCCGCC	A/AAA	inframe_insertion	ENSECAG00000010593	C19orf53	-	-
7:44958083	A	GCCGCC	-	downstream_gene_variant	ENSECAG00000010706	MRI1	-	-
7:44963146	T	C	-	intron_variant	ENSECAG00000009012	IER2	rs393984437	-
7:44963146	T	C	-	upstream_gene_variant	ENSECAG00000010593	C19orf53	rs393984437	-
7:44963146	T	C	T/A	missense_variant	ENSECAG00000010706	MRI1	rs393984437	tolerated(0.89)
7:44963146	T	C	-	downstream_gene_variant	ENSECAG00000012731	CCDC130	rs393984437	-
7:44963167	GA	-	-	intron_variant	ENSECAG00000009012	IER2	-	-
7:44963167	GA	-	-	coding_sequence_variant	ENSECAG00000010706	MRI1	-	-
7:44963167	GA	-	-	downstream_gene_variant	ENSECAG00000012731	CCDC130	-	-
7:44963169	A	C	-	intron_variant	ENSECAG00000009012	IER2	-	-
7:44963169	A	C	-	coding_sequence_variant	ENSECAG00000010706	MRI1	-	-
7:44963169	A	C	-	downstream_gene_variant	ENSECAG00000012731	CCDC130	-	-
7:44963231	T	G	-	intron_variant	ENSECAG00000009012	IER2	-	-
7:44963231	T	G	P/PX	frameshift_variant,splice_region_variant	ENSECAG00000010706	MRI1	-	-
7:44963231	T	G	-	downstream_gene_variant	ENSECAG00000012731	CCDC130	-	-
7:44963290	G	C	-	intron_variant	ENSECAG00000009012	IER2	-	-
7:44963290	G	C	-/X	frameshift_variant,splice_region_variant	ENSECAG00000010706	MRI1	-	-
7:44963290	G	C	-	downstream_gene_variant	ENSECAG00000012731	CCDC130	-	-
7:44963293	C	CG	-	intron_variant	ENSECAG00000009012	IER2	-	-
7:44963293	C	CG	-/X	frameshift_variant,splice_region_variant	ENSECAG00000010706	MRI1	-	-
7:44963293	C	CG	-	downstream_gene_variant	ENSECAG00000012731	CCDC130	-	-
7:44963296	G	C	-	intron_variant	ENSECAG00000009012	IER2	-	-
7:44963296	G	C	P/A	splice_donor_variant,missense_variant	ENSECAG00000010706	MRI1	-	tolerated(0.61)
7:44963296	G	C	-	downstream_gene_variant	ENSECAG00000012731	CCDC130	-	-
7:44965284	G	A	-	intron_variant	ENSECAG00000009012	IER2	-	-
7:44965284	G	A	-	upstream_gene_variant	ENSECAG00000010706	MRI1	-	-
7:44965284	G	A	Q/*	stop_gained	ENSECAG00000012731	CCDC130	-	-
7:44965312	GC	-	-	intron_variant	ENSECAG00000009012	IER2	-	-
7:44965312	GC	-	-	upstream_gene_variant	ENSECAG00000010706	MRI1	-	-
7:44965312	GC	-	G/X	frameshift_variant	ENSECAG00000012731	CCDC130	-	-
7:44967334	T	C	-	intron_variant	ENSECAG00000009012	IER2	rs394917748	-
7:44967334	T	C	-	upstream_gene_variant	ENSECAG00000010706	MRI1	rs394917748	-
7:44967334	T	C	H/R	missense_variant	ENSECAG00000012731	CCDC130	rs394917748	tolerated(0.3)
7:45477740	G	T	-	downstream_gene_variant	ENSECAG00000003766	-	-	-
7:45477740	G	T	T/NX	frameshift_variant	ENSECAG00000024607	RAD23A	-	-
7:45514443	T	G	-	downstream_gene_variant	ENSECAG00000012408	-	-	-
7:45514443	T	G	-	splice_acceptor_variant	ENSECAG00000012495	GCDH	-	-
7:45532814	G	CC	-/X	frameshift_variant	ENSECAG00000022473	MAST1	-	-
7:45532821	TG	-	P/X	frameshift_variant	ENSECAG00000022473	MAST1	-	-
7:45532825	G	A	S/F	missense_variant	ENSECAG00000022473	MAST1	-	tolerated(0.74)
7:45533972	A	G	S/P	missense_variant	ENSECAG00000022473	MAST1	rs396489534	deleterious(0)
7:45533990	GT	-	G/X	frameshift_variant	ENSECAG00000022473	MAST1	-	-
7:45542857	C	G	V/L	missense_variant	ENSECAG00000022473	MAST1	rs396902119	tolerated(1)
7:45542871	C	T	S/N	missense_variant	ENSECAG00000022473	MAST1	rs394214437	tolerated(0.87)
7:45542888	T	G	L/F	missense_variant	ENSECAG00000022473	MAST1	rs395649259	tolerated(1)
7:45543387	T	G	H/P	missense_variant,splice_region_variant	ENSECAG00000022473	MAST1	-	tolerated(0.11)
7:45543390	A	G	F/S	missense_variant	ENSECAG00000022473	MAST1	-	tolerated(0.1)
7:45543428	CA	-	L/X	frameshift_variant	ENSECAG00000022473	MAST1	-	-
7:48740361	A	G	R/G	missense_variant	ENSECAG00000008874	-	-	tolerated(1)
7:48740361	A	G	R/G	missense_variant	ENSECAG00000008874	-	-	tolerated(1)
7:48741304	C	A	T/K	missense_variant	ENSECAG00000008874	-	-	tolerated(1)
7:48741304	C	A	T/K	missense_variant	ENSECAG00000008874	-	-	tolerated(1)
7:48851815	A	C	T/TX	frameshift_variant,splice_region_variant	ENSECAG00000019306	ZNF653	-	-
7:48854385	C	A	-/X	frameshift_variant,splice_region_variant	ENSECAG00000019306	ZNF653	-	-
7:48854387	CTA	-	-	coding_sequence_variant	ENSECAG00000019306	ZNF653	-	-
7:48854426	C	A	-	coding_sequence_variant	ENSECAG00000019306	ZNF653	-	-
7:48854440	C	G	R/RX	frameshift_variant,splice_region_variant	ENSECAG00000019306	ZNF653	-	-
7:48868979	G	C	G/A	missense_variant	ENSECAG00000020594	ELAVL3	-	tolerated(0.55)
7:48868987	CG	-	-	coding_sequence_variant	ENSECAG00000020594	ELAVL3	-	-
7:48868994	A	C	N/H	missense_variant,splice_region_variant	ENSECAG00000020594	ELAVL3	-	tolerated(1)
7:48869012	CG	-	R/X	frameshift_variant,splice_region_variant	ENSECAG00000020594	ELAVL3	-	-
7:48871456	A	G	D/G	missense_variant	ENSECAG00000020594	ELAVL3	rs396331103	tolerated(1)
7:48871456	A	G	-	downstream_gene_variant	ENSECAG00000023774	PRKCSH	rs396331103	-
7:48876749	G	A	R/C	missense_variant	ENSECAG00000023774	PRKCSH	-	deleterious(0)
7:48903352	CT	-	P/X	frameshift_variant,splice_region_variant	ENSECAG00000005844	RGL3	-	-
7:48903366	CA	-	P/X	frameshift_variant	ENSECAG00000005844	RGL3	-	-
7:48904047	A	G	-	splice_acceptor_variant	ENSECAG00000005844	RGL3	-	-
7:48904064	GC	-	A/X	frameshift_variant	ENSECAG00000005844	RGL3	-	-
7:48904193	GC	-	R/X	frameshift_variant,splice_region_variant	ENSECAG00000005844	RGL3	-	-
7:48904198	CT	-	L/X	frameshift_variant	ENSECAG00000005844	RGL3	-	-
7:48915934	C	G	P/A	missense_variant	ENSECAG00000008049	EPOR	rs397363610	tolerated(1)
7:48915934	C	G	-	downstream_gene_variant	ENSECAG00000012684	SWSAP1	rs397363610	-
7:48915972	A	C	Q/P	missense_variant	ENSECAG00000008049	EPOR	-	tolerated(0.13)
7:48915972	A	C	-	downstream_gene_variant	ENSECAG00000012684	SWSAP1	-	-
7:48915975	T	C	V/A	missense_variant	ENSECAG00000008049	EPOR	-	tolerated(0.28)
7:48915975	T	C	-	downstream_gene_variant	ENSECAG00000012684	SWSAP1	-	-
7:48916587	GA	-	-	coding_sequence_variant	ENSECAG00000008049	EPOR	-	-
7:48916587	GA	-	-	downstream_gene_variant	ENSECAG00000012684	SWSAP1	-	-
7:48918536	AC	-	Y/X	frameshift_variant,splice_region_variant	ENSECAG00000008049	EPOR	-	-
7:48918536	AC	-	-	downstream_gene_variant	ENSECAG00000012684	SWSAP1	-	-
7:49191355	TG	-	Q/X	frameshift_variant	ENSECAG00000008334	SMARCA4	-	-
7:49191355	TG	-	Q/X	frameshift_variant	ENSECAG00000008334	SMARCA4	-	-
7:49251614	T	C	T/A	missense_variant	ENSECAG00000004504	-	rs395938571	tolerated(0.58)
7:49251614	T	C	-	upstream_gene_variant	ENSECAG00000012720	YIPF2	rs395938571	-
7:49251718	A	G	L/PX	frameshift_variant	ENSECAG00000004504	-	-	-
7:49251718	A	G	-	upstream_gene_variant	ENSECAG00000012720	YIPF2	-	-
7:49251726	C	G	A/AX	frameshift_variant	ENSECAG00000004504	-	-	-
7:49251726	C	G	-	upstream_gene_variant	ENSECAG00000012720	YIPF2	-	-
7:49256379	T	C	-	upstream_gene_variant	ENSECAG00000004504	-	rs393983473	-
7:49256379	T	C	I/T	missense_variant	ENSECAG00000012720	YIPF2	rs393983473	tolerated(1)
7:49256379	T	C	-	downstream_gene_variant	ENSECAG00000013563	CARM1	rs393983473	-
7:49256387	T	C	-	upstream_gene_variant	ENSECAG00000004504	-	rs395404199	-
7:49256387	T	C	S/P	missense_variant	ENSECAG00000012720	YIPF2	rs395404199	tolerated(1)
7:49256387	T	C	-	downstream_gene_variant	ENSECAG00000013563	CARM1	rs395404199	-
7:49258371	TG	-	-	downstream_gene_variant	ENSECAG00000012720	YIPF2	-	-
7:49258371	TG	-	-	coding_sequence_variant	ENSECAG00000013563	CARM1	-	-
7:65903173	G	A	V/I	missense_variant	ENSECAG00000008038	-	-	tolerated(0.22)
7:66036730	A	G	N/D	missense_variant	ENSECAG00000017653	NARS2	-	tolerated(1)
7:66564909	A	G	-	upstream_gene_variant	ENSECAG00000010625	AAMDC	rs395187557	-
7:66564909	A	G	E/G	missense_variant	ENSECAG00000010685	RSF1	rs395187557	tolerated(1)
7:67294572	T	G	-	downstream_gene_variant	ENSECAG00000019414	-	rs394600906	-
7:67294572	T	G	H/P	missense_variant	ENSECAG00000019463	B3GNT6	rs394600906	tolerated(1)
7:67294572	T	G	H/P	missense_variant	ENSECAG00000019463	B3GNT6	rs394600906	tolerated(1)
7:67294700	G	C	-	downstream_gene_variant	ENSECAG00000019414	-	rs396288811	-
7:67294700	G	C	N/K	missense_variant	ENSECAG00000019463	B3GNT6	rs396288811	tolerated(1)
7:67294700	G	C	N/K	missense_variant	ENSECAG00000019463	B3GNT6	rs396288811	tolerated(1)
7:67294743	A	T	-	downstream_gene_variant	ENSECAG00000019414	-	rs393973115	-
7:67294743	A	T	L/Q	missense_variant	ENSECAG00000019463	B3GNT6	rs393973115	tolerated(1)
7:67294743	A	T	L/Q	missense_variant	ENSECAG00000019463	B3GNT6	rs393973115	tolerated(1)
7:67294757	G	T	-	downstream_gene_variant	ENSECAG00000019414	-	-	-
7:67294757	G	T	-	coding_sequence_variant	ENSECAG00000019463	B3GNT6	-	-
7:67294757	G	T	-	coding_sequence_variant	ENSECAG00000019463	B3GNT6	-	-
7:67294787	T	C	-	downstream_gene_variant	ENSECAG00000019414	-	rs395199474	-
7:67294787	T	C	H/R	missense_variant	ENSECAG00000019463	B3GNT6	rs395199474	tolerated(0.83)
7:67294787	T	C	H/R	missense_variant	ENSECAG00000019463	B3GNT6	rs395199474	tolerated(0.82)
7:67295275	TC	-	-	downstream_gene_variant	ENSECAG00000019414	-	-	-
7:67295275	TC	-	G/X	frameshift_variant	ENSECAG00000019463	B3GNT6	-	-
7:67295275	TC	-	G/X	frameshift_variant	ENSECAG00000019463	B3GNT6	-	-
7:67295356	GCCGTGGC	-	-	downstream_gene_variant	ENSECAG00000019414	-	-	-
7:67295356	GCCGTGGC	-	RHG/X	frameshift_variant	ENSECAG00000019463	B3GNT6	-	-
7:67295356	GCCGTGGC	-	RHG/X	frameshift_variant	ENSECAG00000019463	B3GNT6	-	-
7:67295366	C	T	-	downstream_gene_variant	ENSECAG00000019414	-	-	-
7:67295366	C	T	G/EX	frameshift_variant	ENSECAG00000019463	B3GNT6	-	-
7:67295366	C	T	G/EX	frameshift_variant	ENSECAG00000019463	B3GNT6	-	-
7:67295390	C	T	-	downstream_gene_variant	ENSECAG00000019414	-	-	-
7:67295390	C	T	W/*	stop_gained	ENSECAG00000019463	B3GNT6	-	-
7:67295390	C	T	W/*	stop_gained	ENSECAG00000019463	B3GNT6	-	-
7:67295391	A	G	-	downstream_gene_variant	ENSECAG00000019414	-	-	-
7:67295391	A	G	W/R	missense_variant	ENSECAG00000019463	B3GNT6	-	tolerated(0.3)
7:67295391	A	G	W/R	missense_variant	ENSECAG00000019463	B3GNT6	-	tolerated(0.26)
7:67295400	G	C	-	downstream_gene_variant	ENSECAG00000019414	-	-	-
7:67295400	G	C	P/A	missense_variant	ENSECAG00000019463	B3GNT6	-	deleterious(0.03)
7:67295400	G	C	P/A	missense_variant	ENSECAG00000019463	B3GNT6	-	deleterious(0.03)
7:67295406	G	C	-	downstream_gene_variant	ENSECAG00000019414	-	-	-
7:67295406	G	C	H/D	missense_variant	ENSECAG00000019463	B3GNT6	-	tolerated(0.57)
7:67295406	G	C	H/D	missense_variant	ENSECAG00000019463	B3GNT6	-	tolerated(0.5)
7:67295423	C	A	-	downstream_gene_variant	ENSECAG00000019414	-	-	-
7:67295423	C	A	R/L	missense_variant	ENSECAG00000019463	B3GNT6	-	tolerated(0.95)
7:67295423	C	A	R/L	missense_variant	ENSECAG00000019463	B3GNT6	-	tolerated(0.74)
7:77276576	CA	-	-	non_coding_transcript_variant	ENSECAG00000019265	-	-	-
7:77276688	TA	-	-	non_coding_transcript_variant	ENSECAG00000019265	-	-	-
7:77286674	T	C	H/R	missense_variant	ENSECAG00000005438	-	-	tolerated(1)
7:77286683	G	A	T/I	missense_variant	ENSECAG00000005438	-	-	deleterious(0.02)
7:77286744	C	A	V/L	missense_variant	ENSECAG00000005438	-	-	tolerated(0.3)
7:77286756	T	C	I/V	missense_variant	ENSECAG00000005438	-	-	tolerated(0.14)
7:77286773	T	A	Y/F	missense_variant	ENSECAG00000005438	-	rs393738160	tolerated(1)
7:77286801	T	C	I/V	missense_variant	ENSECAG00000005438	-	rs395501840	tolerated(1)
7:77287189	A	T	F/L	missense_variant	ENSECAG00000005438	-	-	tolerated(0.06)
7:77287260	T	C	I/V	missense_variant	ENSECAG00000005438	-	-	tolerated_low_confidence(0.61)
7:77287288	T	C	I/M	missense_variant	ENSECAG00000005438	-	-	tolerated_low_confidence(0.35)
7:77303548	T	A	M/L	missense_variant	ENSECAG00000000970	-	rs396909385	deleterious(0.01)
7:77303654	GACC	-	VV/V	inframe_deletion	ENSECAG00000000970	-	-	-
7:77303662	T	TAA	-/L	inframe_insertion	ENSECAG00000000970	-	-	-
7:77303992	T	C	M/V	missense_variant	ENSECAG00000000970	-	rs396542879	deleterious(0.02)
7:77322492	C	G	*/Y	stop_lost	ENSECAG00000001133	-	-	-
7:77322743	A	G	C/R	missense_variant	ENSECAG00000001133	-	rs395549459	tolerated_low_confidence(1)
7:77323310	A	G	S/P	missense_variant	ENSECAG00000001133	-	-	tolerated(0.21)
7:77323313	T	C	I/V	missense_variant	ENSECAG00000001133	-	-	tolerated(0.73)
7:77323343	T	C	M/V	missense_variant	ENSECAG00000001133	-	-	tolerated(1)
7:77346616	G	C	Q/E	missense_variant	ENSECAG00000001278	-	-	deleterious_low_confidence(0.04)
7:77346836	T	A	E/D	missense_variant	ENSECAG00000001278	-	rs395104290	tolerated_low_confidence(0.28)
7:77381351	A	C	N/K	missense_variant	ENSECAG00000001446	-	rs394276080	tolerated_low_confidence(1)
7:77381586	T	C	Y/C	missense_variant	ENSECAG00000001446	-	-	tolerated(0.08)
7:77381614	C	A	V/L	missense_variant	ENSECAG00000001446	-	-	tolerated(0.28)
7:77382220	C	T	V/M	missense_variant	ENSECAG00000001446	-	rs396181904	tolerated_low_confidence(0.06)
7:77405540	C	T	R/H	missense_variant	ENSECAG00000001742	-	-	tolerated(0.42)
7:77405835	G	T	L/I	missense_variant	ENSECAG00000001742	-	-	deleterious(0.01)
7:77406173	C	G	S/T	missense_variant	ENSECAG00000001742	-	rs395225786	tolerated(1)
7:77447480	T	C	I/T	missense_variant	ENSECAG00000005874	-	-	deleterious(0.03)
7:77491315	T	C	I/M	missense_variant	ENSECAG00000006238	-	rs68813901	tolerated(0.34)
7:77515971	C	T	R/Q	missense_variant	ENSECAG00000019273	NLRP10	-	tolerated(0.33)
7:77516830	C	G	W/C	missense_variant	ENSECAG00000019273	NLRP10	rs394527839	deleterious(0.01)
7:84880919	AG	-	-	coding_sequence_variant	ENSECAG00000010880	SOX6	-	-
7:84880931	G	T	P/Q	missense_variant	ENSECAG00000010880	SOX6	rs395102780	tolerated_low_confidence(1)
7:84880965	CA	-	F/X	frameshift_variant,splice_region_variant	ENSECAG00000010880	SOX6	-	-
7:84880972	A	G	S/P	missense_variant,splice_region_variant	ENSECAG00000010880	SOX6	-	tolerated_low_confidence(1)
8:20107093	G	T	A/S	missense_variant	ENSECAG00000023602	HECTD4	rs395183027	-
8:20107093	G	T	A/S	missense_variant	ENSECAG00000023602	HECTD4	rs395183027	-
8:20193318	G	A	-	splice_acceptor_variant	ENSECAG00000008754	NAA25	-	-
8:20193728	AC	-	-	coding_sequence_variant	ENSECAG00000008754	NAA25	-	-
8:20193757	A	G	K/E	missense_variant	ENSECAG00000008754	NAA25	rs396129046	tolerated(1)
8:20264259	G	A	-/X	frameshift_variant,splice_region_variant,intron_variant	ENSECAG00000000384	ERP29	-	-
8:22443817	C	T	A/V	missense_variant	ENSECAG00000012056	MLXIP	rs393978747	tolerated(0.24)
8:22443817	C	T	A/V	missense_variant	ENSECAG00000012056	MLXIP	rs393978747	tolerated(0.21)
8:22443879	A	G	I/V	missense_variant	ENSECAG00000012056	MLXIP	rs395315061	tolerated(0.78)
8:22443879	A	G	I/V	missense_variant	ENSECAG00000012056	MLXIP	rs395315061	tolerated(1)
8:22585293	A	C	S/A	missense_variant	ENSECAG00000009648	CLIP1	rs68740989	tolerated(0.95)
8:22585293	A	C	S/A	missense_variant	ENSECAG00000009648	CLIP1	rs68740989	tolerated(1)
8:22590726	C	G	C/S	missense_variant	ENSECAG00000009648	CLIP1	rs396500160	tolerated(1)
8:22590726	C	G	C/S	missense_variant	ENSECAG00000009648	CLIP1	rs396500160	tolerated(1)
8:22606706	C	A	L/F	missense_variant	ENSECAG00000009648	CLIP1	rs395222326	deleterious(0)
8:22606706	C	A	L/F	missense_variant	ENSECAG00000009648	CLIP1	rs395222326	deleterious(0)
8:59918338	G	C	T/R	missense_variant	ENSECAG00000010362	-	-	tolerated(0.06)
8:59918744	C	T	A/T	missense_variant	ENSECAG00000010362	-	-	tolerated(1)
8:59919509	A	C	L/R	missense_variant	ENSECAG00000010362	-	rs68695653	tolerated(1)
8:59919994	T	A	E/D	missense_variant	ENSECAG00000010362	-	rs395532519	deleterious(0.03)
9:6278147	G	T	-	upstream_gene_variant	ENSECAG00000004565	SLC10A5	-	-
9:6278147	G	T	-	splice_donor_variant	ENSECAG00000026943	ZFAND1	-	-
9:6278347	AT	-	-	upstream_gene_variant	ENSECAG00000004565	SLC10A5	-	-
9:6278347	AT	-	L/X	splice_donor_variant,frameshift_variant	ENSECAG00000026943	ZFAND1	-	-
9:6278349	T	A	-	upstream_gene_variant	ENSECAG00000004565	SLC10A5	rs782847689	-
9:6278349	T	A	L/*	stop_gained,splice_region_variant	ENSECAG00000026943	ZFAND1	rs782847689	-
9:6278403	A	G	-	upstream_gene_variant	ENSECAG00000004565	SLC10A5	-	-
9:6278403	A	G	D/G	missense_variant	ENSECAG00000026943	ZFAND1	-	tolerated(0.08)
9:6385086	A	G	Q/R	missense_variant	ENSECAG00000023552	FABP12	rs68771063	tolerated(1)
9:6419946	C	G	T/S	missense_variant	ENSECAG00000023645	FABP4	rs68744713	tolerated(0.1)
9:6419960	A	G	I/V	missense_variant	ENSECAG00000023645	FABP4	rs68744714	tolerated(0.17)
9:21665366	T	C	F/L	missense_variant	ENSECAG00000011506	TTPA	-	tolerated(1)
9:21665402	T	C	W/R	missense_variant	ENSECAG00000011506	TTPA	rs396130659	tolerated(1)
9:21665417	A	G	T/A	missense_variant	ENSECAG00000011506	TTPA	rs393984148	tolerated(0.05)
9:21665418	C	A	T/N	missense_variant	ENSECAG00000011506	TTPA	rs394779785	tolerated(0.07)
9:21665423	T	A	-	coding_sequence_variant	ENSECAG00000011506	TTPA	-	-
9:21665423	T	G"	-	coding_sequence_variant	ENSECAG00000011506	TTPA	-	-
9:22910905	G	A	D/N	missense_variant	ENSECAG00000021447	-	-	tolerated_low_confidence(0.22)
9:27416716	T	G	D/E	missense_variant	ENSECAG00000010773	PLAG1	-	tolerated(1)
9:30082263	C	T	R/W	missense_variant	ENSECAG00000014442	OPRK1	rs393740110	tolerated(0.19)
9:30082279	GC	-	G/X	frameshift_variant,splice_region_variant	ENSECAG00000014442	OPRK1	-	-
9:30082283	C	A	H/Q	missense_variant,splice_region_variant	ENSECAG00000014442	OPRK1	-	tolerated(0.3)
9:30082310	T	C	L/P	missense_variant	ENSECAG00000014442	OPRK1	rs396268626	tolerated(0.24)
9:30082329	CT	-	F/X	frameshift_variant	ENSECAG00000014442	OPRK1	-	-
9:30082341	TC	-	-	coding_sequence_variant	ENSECAG00000014442	OPRK1	-	-
9:30082347	T	G	F/V	missense_variant	ENSECAG00000014442	OPRK1	-	tolerated(0.86)
9:30082374	T	G	L/V	missense_variant	ENSECAG00000014442	OPRK1	-	tolerated(1)
9:30082378	TC	-	F/X	frameshift_variant,splice_region_variant	ENSECAG00000014442	OPRK1	-	-
9:30082387	T	G	C/G	missense_variant,splice_region_variant	ENSECAG00000014442	OPRK1	-	tolerated(1)
9:30082413	A	G	I/M	missense_variant	ENSECAG00000014442	OPRK1	rs396975540	tolerated(1)
9:31124517	A	G	M/V	missense_variant	ENSECAG00000011546	ST18	-	tolerated(0.34)
9:31132287	A	T	E/D	missense_variant	ENSECAG00000011546	ST18	rs68811123	tolerated_low_confidence(0.15)
9:31306789	A	C	I/L	missense_variant	ENSECAG00000005104	-	-	deleterious(0.04)
9:31306802	AAGG	-	EG/E	inframe_deletion	ENSECAG00000005104	-	-	-
9:32962601	A	G	-	upstream_gene_variant	ENSECAG00000002742	-	-	-
9:32962601	A	G	E/G	missense_variant	ENSECAG00000005257	-	-	tolerated(0.38)
9:32962606	A	G	-	upstream_gene_variant	ENSECAG00000002742	-	-	-
9:32962606	A	G	I/V	missense_variant	ENSECAG00000005257	-	-	tolerated(0.13)
9:32963246	T	A	-	upstream_gene_variant	ENSECAG00000002742	-	-	-
9:32963246	T	A	V/E	missense_variant	ENSECAG00000005257	-	-	tolerated(1)
9:34574339	TA	-	I/X	frameshift_variant	ENSECAG00000001363	-	-	-
9:34574339	TA	-	-	upstream_gene_variant	ENSECAG00000013519	-	-	-
9:34574896	A	C	K/Q	missense_variant	ENSECAG00000001363	-	-	deleterious(0.01)
9:34574896	A	C	-	upstream_gene_variant	ENSECAG00000013519	-	-	-
9:35560265	C	G	A/G	missense_variant,splice_region_variant	ENSECAG00000020168	PRKDC	-	tolerated(0.15)
9:35560265	C	G	A/G	missense_variant,splice_region_variant	ENSECAG00000020168	PRKDC	-	tolerated(0.15)
9:35560265	C	G	A/G	missense_variant,splice_region_variant	ENSECAG00000020168	PRKDC	-	tolerated(0.15)
9:35560265	C	G	A/G	missense_variant,splice_region_variant	ENSECAG00000020168	PRKDC	-	tolerated(0.15)
9:35572762	AT	-	-	non_coding_transcript_variant	ENSECAG00000009222	-	-	-
9:35572762	AT	-	-	downstream_gene_variant	ENSECAG00000020168	PRKDC	-	-
9:35572762	AT	-	-	downstream_gene_variant	ENSECAG00000020168	PRKDC	-	-
9:35572762	AT	-	-	downstream_gene_variant	ENSECAG00000020168	PRKDC	-	-
9:35572762	AT	-	-	downstream_gene_variant	ENSECAG00000020168	PRKDC	-	-
9:36840150	GC	-	G/X	frameshift_variant	ENSECAG00000013889	NBN	-	-
9:36840163	G	T	S/*	stop_gained	ENSECAG00000013889	NBN	rs395490228	-
9:36840168	C	A	L/FX	frameshift_variant	ENSECAG00000013889	NBN	-	-
9:36840188	G	T	L/I	missense_variant	ENSECAG00000013889	NBN	rs396765615	tolerated(0.5)
9:36840212	C	G	D/H	missense_variant	ENSECAG00000013889	NBN	-	deleterious(0.04)
9:36840221	CT	-	-	coding_sequence_variant	ENSECAG00000013889	NBN	-	-
9:36840235	A	C	D/E	missense_variant	ENSECAG00000013889	NBN	-	tolerated(1)
9:36840243	C	T	G/S	missense_variant	ENSECAG00000013889	NBN	-	tolerated(0.35)
9:36840245	C	G	R/T	missense_variant	ENSECAG00000013889	NBN	-	tolerated(0.7)
9:36840248	A	T	I/N	missense_variant	ENSECAG00000013889	NBN	-	tolerated(0.4)
9:36840264	G	C	Q/E	missense_variant	ENSECAG00000013889	NBN	-	tolerated(1)
9:36840271	G	T	D/E	missense_variant	ENSECAG00000013889	NBN	-	tolerated(1)
9:36840277	G	T	D/E	missense_variant	ENSECAG00000013889	NBN	-	tolerated(1)
9:36840280	G	T	F/L	missense_variant	ENSECAG00000013889	NBN	-	tolerated(0.87)
9:36840282	A	T	F/I	missense_variant	ENSECAG00000013889	NBN	-	tolerated(0.83)
9:36840300	C	T	-/X	frameshift_variant	ENSECAG00000013889	NBN	-	-
9:36840316	C	T	-/X	frameshift_variant,splice_region_variant	ENSECAG00000013889	NBN	-	-
9:36840402	C	T	G/E	missense_variant	ENSECAG00000013889	NBN	rs394697434	tolerated(1)
9:36840440	A	T	N/KX	frameshift_variant,splice_region_variant	ENSECAG00000013889	NBN	-	-
9:36840449	A	T	-/X	frameshift_variant,splice_region_variant	ENSECAG00000013889	NBN	-	-
9:36855980	T	A	Q/L	missense_variant	ENSECAG00000013889	NBN	-	deleterious(0)
9:37922069	CTTTG	-	-	non_coding_transcript_exon_variant,non_coding_transcript_variant	ENSECAG00000000676	-	-	-
9:48928229	T	G	K/Q	missense_variant	ENSECAG00000019962	-	-	deleterious(0.05)
9:48928925	T	G	N/H	missense_variant	ENSECAG00000019962	-	-	deleterious(0.01)
9:48928927	T	A	K/I	missense_variant	ENSECAG00000019962	-	-	tolerated(0.08)
9:48929908	C	T	G/E	missense_variant	ENSECAG00000019962	-	-	deleterious(0)
9:48930534	C	T	D/N	missense_variant	ENSECAG00000019962	-	-	tolerated(0.32)
9:48930990	A	G	V/A	missense_variant	ENSECAG00000019962	-	rs397305040	tolerated(1)
9:48931009	A	C	Y/D	missense_variant	ENSECAG00000019962	-	-	deleterious(0)
9:53802827	C	G	H/D	missense_variant	ENSECAG00000000972	PKHD1L1	rs395538289	tolerated(0.37)
9:53802827	C	G	H/D	missense_variant	ENSECAG00000000972	PKHD1L1	rs395538289	tolerated(0.37)
9:53802827	C	G	-	intron_variant	ENSECAG00000000972	PKHD1L1	rs395538289	-
9:53802827	C	G	H/D	missense_variant	ENSECAG00000000972	PKHD1L1	rs395538289	tolerated(0.35)
9:53838409	C	T	L/F	missense_variant	ENSECAG00000000972	PKHD1L1	-	tolerated(0.07)
9:53838409	C	T	L/F	missense_variant	ENSECAG00000000972	PKHD1L1	-	tolerated(0.07)
9:53838409	C	T	L/F	missense_variant	ENSECAG00000000972	PKHD1L1	-	-
9:53838409	C	T	L/F	missense_variant	ENSECAG00000000972	PKHD1L1	-	tolerated(0.07)
9:53855509	A	G	H/R	missense_variant	ENSECAG00000000972	PKHD1L1	-	tolerated(0.29)
9:53855509	A	G	H/R	missense_variant	ENSECAG00000000972	PKHD1L1	-	tolerated(0.29)
9:53855509	A	G	H/R	missense_variant	ENSECAG00000000972	PKHD1L1	-	-
9:53855509	A	G	H/R	missense_variant	ENSECAG00000000972	PKHD1L1	-	tolerated(0.27)
9:53856451	C	T	P/S	missense_variant	ENSECAG00000000972	PKHD1L1	-	tolerated(0.23)
9:53856451	C	T	P/S	missense_variant	ENSECAG00000000972	PKHD1L1	-	tolerated(0.23)
9:53856451	C	T	P/S	missense_variant	ENSECAG00000000972	PKHD1L1	-	-
9:53856451	C	T	P/S	missense_variant	ENSECAG00000000972	PKHD1L1	-	tolerated(0.22)
