# Supplementary material for: Genome data uncover four synergistic key regulators for extremely small body size in horses
Source: BMC Genomics. 2018 Jun 25;19:492. doi: 10.1186/s12864-018-4877-5 (PMC6019228; doi:10.1186/s12864-018-4877-5)
Supplement: Supplementary file 5 — Functional classification of genes. Variants identified in ROH regions in the two Miniature Shetland ponies and one standard sized Shetland pony, which were estimated to be deleterious (SIFT prediction) were investigated for their genomic positions in genes. In addition, variants, which showed an exclusively homozygous mutant genotype in all three Shetland ponies, were added to the analysis. Human orthologue genes were functionally classified using DAVID Functional Annotation Tool. (XLSX 23 kb) [file 12864_2018_4877_MOESM5_ESM.xlsx]

## Sheet: Tabelle1
Gene symbol	Gene name	Gene ontology terms for biological processes (GOTERM_BP_DIRECT)	Kyoto Encyclopedia of Genes and Genomes (KEGG_PATHWAY)	OMIM Disease
HTR7	5-hydroxytryptamine receptor 7	GO:0006939~smooth muscle contraction,GO:0007187~G-protein coupled receptor signaling pathway, coupled to cyclic nucleotide second messenger,GO:0007192~adenylate cyclase-activating serotonin receptor signaling pathway,GO:0007268~chemical synaptic transmission,GO:0007623~circadian rhythm,GO:0008015~blood circulation,GO:0042310~vasoconstriction,	hsa04014:Ras signaling pathway,hsa04020:Calcium signaling pathway,hsa04080:Neuroactive ligand-receptor interaction,hsa04726:Serotonergic synapse,	−
ABI3	ABI family member 3	GO:0006928~movement of cell or subcellular component,GO:0018108~peptidyl-tyrosine phosphorylation,GO:0030334~regulation of cell migration,	−	−
ADAMTS17	ADAM metallopeptidase with thrombospondin type 1 motif 17	GO:0006508~proteolysis,	−	613195~Weill-Marchesani-like syndrome,
ABCC2	ATP binding cassette subfamily C member 2	GO:0006810~transport,GO:0006855~drug transmembrane transport,GO:0006979~response to oxidative stress,GO:0009408~response to heat,GO:0015723~bilirubin transport,GO:0015732~prostaglandin transport,GO:0030644~cellular chloride ion homeostasis,GO:0031427~response to methotrexate,GO:0043627~response to estrogen,GO:0046685~response to arsenic-containing substance,GO:0048545~response to steroid hormone,…	hsa02010:ABC transporters,hsa04976:Bile secretion,	237500~Dubin-Johnson syndrome,
BTAF1	B-TFIID TATA-box binding protein associated factor 1	GO:0035562~negative regulation of chromatin binding,GO:0045892~negative regulation of transcription, DNA-templated,	−	−
BLNK	B-cell linker	GO:0006954~inflammatory response,GO:0006959~humoral immune response,GO:0007169~transmembrane receptor protein tyrosine kinase signaling pathway,GO:0009967~positive regulation of signal transduction,GO:0030183~B cell differentiation,GO:0035556~intracellular signal transduction,	hsa04064:NF-kappa B signaling pathway,hsa04380:Osteoclast differentiation,hsa04662:B cell receptor signaling pathway,hsa05340:Primary immunodeficiency,	613502~Agammaglobulinemia 4,
CLIP1	CAP-Gly domain containing linker protein 1	GO:0001578~microtubule bundle formation,GO:0007062~sister chromatid cohesion,GO:0007067~mitotic nuclear division,GO:0031116~positive regulation of microtubule polymerization,GO:0044861~protein transport into plasma membrane raft,GO:1900006~positive regulation of dendrite development,	−	−
CD72	CD72 molecule	GO:0007155~cell adhesion,GO:0007165~signal transduction,	hsa04662:B cell receptor signaling pathway,	−
ERGIC3	ERGIC and golgi 3	GO:0016192~vesicle-mediated transport,	−	−
FIZ1	FLT3 interacting zinc finger 1	GO:0001934~positive regulation of protein phosphorylation,GO:0006351~transcription, DNA-templated,GO:0006355~regulation of transcription, DNA-templated,	−	−
GRAMD2	GRAM domain containing 2	−	−	−
NLRP10	NLR family pyrin domain containing 10	GO:0002250~adaptive immune response,GO:0002827~positive regulation of T-helper 1 type immune response,GO:0035397~helper T cell enhancement of adaptive immune response,GO:0036336~dendritic cell migration,GO:0045087~innate immune response,GO:0050829~defense response to Gram-negative bacterium,GO:0050832~defense response to fungus,GO:2000318~positive regulation of T-helper 17 type immune response,GO…	−	−
OTUD7A	OTU deubiquitinase 7A	GO:0006955~immune response,GO:0035871~protein K11-linked deubiquitination,GO:0043124~negative regulation of I-kappaB kinase/NF-kappaB signaling,GO:0045088~regulation of innate immune response,GO:0050727~regulation of inflammatory response,GO:0070536~protein K63-linked deubiquitination,GO:0071108~protein K48-linked deubiquitination,GO:0071947~protein deubiquitination involved in ubiquitin-dependen…	−	−
PATL2	PAT1 homolog 2	GO:0000290~deadenylation-dependent decapping of nuclear-transcribed mRNA,GO:0010607~negative regulation of cytoplasmic mRNA processing body assembly,GO:0017148~negative regulation of translation,GO:0033962~cytoplasmic mRNA processing body assembly,	−	−
RPAP1	RNA polymerase II associated protein 1	GO:0006366~transcription from RNA polymerase II promoter,	−	−
SEC23IP	SEC23 interacting protein	GO:0006886~intracellular protein transport,GO:0006888~ER to Golgi vesicle-mediated transport,GO:0007030~Golgi organization,GO:0048208~COPII vesicle coating,	−	−
SEC24A	SEC24 homolog A, COPII coat complex component	GO:0002474~antigen processing and presentation of peptide antigen via MHC class I,GO:0006886~intracellular protein transport,GO:0006888~ER to Golgi vesicle-mediated transport,GO:0019886~antigen processing and presentation of exogenous peptide antigen via MHC class II,GO:0045714~regulation of low-density lipoprotein particle receptor biosynthetic process,GO:0048208~COPII vesicle coating,GO:0050714…	hsa04141:Protein processing in endoplasmic reticulum,	−
SEC31B	SEC31 homolog B, COPII coat complex component	GO:0015031~protein transport,GO:0016192~vesicle-mediated transport,	hsa04141:Protein processing in endoplasmic reticulum,	−
SOS1	SOS Ras/Rac guanine nucleotide exchange factor 1	GO:0000165~MAPK cascade,GO:0001782~B cell homeostasis,GO:0001942~hair follicle development,GO:0003209~cardiac atrium morphogenesis,GO:0003344~pericardium morphogenesis,GO:0007165~signal transduction,GO:0007173~epidermal growth factor receptor signaling pathway,GO:0007264~small GTPase mediated signal transduction,GO:0007265~Ras protein signal transduction,GO:0007296~vitellogenesis,GO:0007411~axon …	hsa04010:MAPK signaling pathway,hsa04012:ErbB signaling pathway,hsa04014:Ras signaling pathway,hsa04062:Chemokine signaling pathway,hsa04068:FoxO signaling pathway,hsa04151:PI3K-Akt signaling pathway,hsa04320:Dorso-ventral axis formation,hsa04510:Focal adhesion,hsa04540:Gap junction,hsa04630:Jak-STAT signaling pathway,hsa04650:Natural killer cell mediated cytotoxicity,hsa04660:T cell receptor sig…	135300~Fibromatosis, gingival, 1,610733~Noonan syndrome 4,
STRADA	STE20-related kinase adaptor alpha	GO:0006468~protein phosphorylation,GO:0006611~protein export from nucleus,GO:0007050~cell cycle arrest,GO:0032147~activation of protein kinase activity,GO:0071902~positive regulation of protein serine/threonine kinase activity,	hsa04150:mTOR signaling pathway,hsa04152:AMPK signaling pathway,	611087~Polyhydramnios, megalencephaly, and symptomatic epilepsy,
SMARCAL1	SWI/SNF related, matrix associated, actin dependent regulator of chromatin, subfamily a like 1	GO:0000733~DNA strand renaturation,GO:0006259~DNA metabolic process,GO:0006357~regulation of transcription from RNA polymerase II promoter,GO:0006974~cellular response to DNA damage stimulus,GO:0031297~replication fork processing,	−	242900~Schimke immunoosseous dysplasia,
TBC1D12	TBC1 domain family member 12	GO:0006886~intracellular protein transport,GO:0031338~regulation of vesicle fusion,GO:0090630~activation of GTPase activity,GO:2000785~regulation of autophagosome assembly,	−	−
B3GNT6	UDP-GlcNAc:betaGal beta-1,3-N-acetylglucosaminyltransferase 6	GO:0006486~protein glycosylation,GO:0009101~glycoprotein biosynthetic process,GO:0016266~O-glycan processing,GO:0016269~O-glycan processing, core 3,	hsa00512:Mucin type O-Glycan biosynthesis,hsa01100:Metabolic pathways,	−
WDR74	WD repeat domain 74	GO:0042273~ribosomal large subunit biogenesis,	−	−
ALPK3	alpha kinase 3	GO:0006468~protein phosphorylation,GO:0007507~heart development,	−	−
ACE	angiotensin I converting enzyme	GO:0001822~kidney development,GO:0001974~blood vessel remodeling,GO:0002003~angiotensin maturation,GO:0002005~angiotensin catabolic process in blood,GO:0002019~regulation of renal output by angiotensin,GO:0002446~neutrophil mediated immunity,GO:0002474~antigen processing and presentation of peptide antigen via MHC class I,GO:0003081~regulation of systemic arterial blood pressure by renin-angioten…	hsa04614:Renin-angiotensin system,hsa04924:Renin secretion,hsa05142:Chagas disease (American trypanosomiasis),hsa05410:Hypertrophic cardiomyopathy (HCM),	104300~Alzheimer disease, susceptibility to,267430~Renal tubular dysgenesis,612624~Microvascular complications of diabetes 3,614519~Stroke, hemorrhagic,Angiotensin I-converting enzyme, benign serum increase~Angiotensin I-converting enzyme, benign serum increase,Myocardial infarction, susceptibility to~Myocardial infarction, susceptibility to,SARS, progression of~SARS, progression of,
ANKEF1	ankyrin repeat and EF-hand domain containing 1	−	−	−
BRWD1	bromodomain and WD repeat domain containing 1	GO:0006351~transcription, DNA-templated,GO:0006357~regulation of transcription from RNA polymerase II promoter,GO:0007010~cytoskeleton organization,GO:0008360~regulation of cell shape,	−	−
CASC4	cancer susceptibility candidate 4	−	−	−
CA9	carbonic anhydrase 9	GO:0001666~response to hypoxia,GO:0002009~morphogenesis of an epithelium,GO:0006730~one-carbon metabolic process,GO:0015701~bicarbonate transport,GO:0033574~response to testosterone,GO:0042493~response to drug,GO:0046903~secretion,GO:0061418~regulation of transcription from RNA polymerase II promoter in response to hypoxia,	hsa00910:Nitrogen metabolism,	−
CATSPER2	cation channel sperm associated 2	GO:0007275~multicellular organism development,GO:0007283~spermatogenesis,GO:0030154~cell differentiation,GO:0030317~sperm motility,GO:0032570~response to progesterone,GO:0034765~regulation of ion transmembrane transport,GO:0035036~sperm-egg recognition,GO:0070588~calcium ion transmembrane transport,GO:0086010~membrane depolarization during action potential,	−	−
CENPK	centromere protein K	GO:0007062~sister chromatid cohesion,GO:0034080~CENP-A containing nucleosome assembly,	−	−
CCDC88B	coiled-coil domain containing 88B	GO:0001819~positive regulation of cytokine production,GO:0042102~positive regulation of T cell proliferation,GO:0042832~defense response to protozoan,GO:0050870~positive regulation of T cell activation,	−	−
CPNE1	copine 1	GO:0006351~transcription, DNA-templated,GO:0006355~regulation of transcription, DNA-templated,GO:0006508~proteolysis,GO:0006629~lipid metabolic process,GO:0010629~negative regulation of gene expression,GO:0016192~vesicle-mediated transport,GO:0043122~regulation of I-kappaB kinase/NF-kappaB signaling,GO:0043392~negative regulation of DNA binding,GO:0045666~positive regulation of neuron differentia…	−	−
CRIM1	cysteine rich transmembrane BMP regulator 1	GO:0001558~regulation of cell growth,GO:0007399~nervous system development,GO:0010951~negative regulation of endopeptidase activity,GO:0048009~insulin-like growth factor receptor signaling pathway,	−	−
PPIP5K1	diphosphoinositol pentakisphosphate kinase 1	GO:0006020~inositol metabolic process,GO:0016310~phosphorylation,GO:0016311~dephosphorylation,GO:0032958~inositol phosphate biosynthetic process,GO:0043647~inositol phosphate metabolic process,	hsa04070:Phosphatidylinositol signaling system,	−
DISC1	disrupted in schizophrenia 1	GO:0000226~microtubule cytoskeleton organization,GO:0001764~neuron migration,GO:0001954~positive regulation of cell-matrix adhesion,GO:0002052~positive regulation of neuroblast proliferation,GO:0021846~cell proliferation in forebrain,GO:0021852~pyramidal neuron migration,GO:0030177~positive regulation of Wnt signaling pathway,GO:0031929~TOR signaling,GO:0035058~nonmotile primary cilium assembly,G…	−	181500~Schizoaffective disorder, susceptibility to,604906~Schizophrenia, susceptibility to,
DNMBP	dynamin binding protein	GO:0035023~regulation of Rho protein signal transduction,GO:0035556~intracellular signal transduction,GO:0043547~positive regulation of GTPase activity,	−	−
EPB42	erythrocyte membrane protein band 4.2	GO:0000902~cell morphogenesis,GO:0007010~cytoskeleton organization,GO:0008360~regulation of cell shape,GO:0018149~peptide cross-linking,GO:0020027~hemoglobin metabolic process,GO:0043249~erythrocyte maturation,GO:0048536~spleen development,GO:0055072~iron ion homeostasis,	−	612690~Spherocytosis, type 5,
FAM184B	family with sequence similarity 184 member B	−	−	−
FAM200B	family with sequence similarity 200 member B	GO:0006357~regulation of transcription from RNA polymerase II promoter,	−	−
FAM83C	family with sequence similarity 83 member C	−	−	−
GOT1	glutamic-oxaloacetic transaminase 1	GO:0006094~gluconeogenesis,GO:0006103~2-oxoglutarate metabolic process,GO:0006107~oxaloacetate metabolic process,GO:0006114~glycerol biosynthetic process,GO:0006531~aspartate metabolic process,GO:0006532~aspartate biosynthetic process,GO:0006533~aspartate catabolic process,GO:0006536~glutamate metabolic process,GO:0007219~Notch signaling pathway,GO:0008652~cellular amino acid biosynthetic process…	hsa00220:Arginine biosynthesis,hsa00250:Alanine, aspartate and glutamate metabolism,hsa00270:Cysteine and methionine metabolism,hsa00330:Arginine and proline metabolism,hsa00350:Tyrosine metabolism,hsa00360:Phenylalanine metabolism,hsa00400:Phenylalanine, tyrosine and tryptophan biosynthesis,hsa01100:Metabolic pathways,hsa01130:Biosynthesis of antibiotics,hsa01200:Carbon metabolism,hsa01210:2-Oxo…	614419~Aspartate aminotransferase, serum level of, QTL1,
GTDC1	glycosyltransferase like domain containing 1	−	−	−
GOLGA7B	golgin A7 family member B	GO:0006612~protein targeting to membrane,GO:0018230~peptidyl-L-cysteine S-palmitoylation,GO:0072659~protein localization to plasma membrane,	−	−
GH1	growth hormone 1	GO:0002092~positive regulation of receptor internalization,GO:0007259~JAK-STAT cascade,GO:0010535~positive regulation of activation of JAK2 kinase activity,GO:0014068~positive regulation of phosphatidylinositol 3-kinase signaling,GO:0015758~glucose transport,GO:0032355~response to estradiol,GO:0040018~positive regulation of multicellular organism growth,GO:0042517~positive regulation of tyrosine …	hsa04080:Neuroactive ligand-receptor interaction,hsa04151:PI3K-Akt signaling pathway,hsa04630:Jak-STAT signaling pathway,	173100~Growth hormone deficiency, isolated, type II,262400~Growth hormone deficiency, isolated, type IA,262650~Kowarski syndrome,612781~Growth hormone deficiency, isolated, type IB,
HELLS	helicase, lymphoid-specific(HELLS)	GO:0001655~urogenital system development,GO:0006306~DNA methylation,GO:0006346~methylation-dependent chromatin silencing,GO:0006351~transcription, DNA-templated,GO:0007067~mitotic nuclear division,GO:0007275~multicellular organism development,GO:0010216~maintenance of DNA methylation,GO:0031508~pericentric heterochromatin assembly,GO:0046651~lymphocyte proliferation,GO:0051301~cell division,GO:20…	−	−
ITGA2B	integrin subunit alpha 2b	GO:0002576~platelet degranulation,GO:0002687~positive regulation of leukocyte migration,GO:0007155~cell adhesion,GO:0007160~cell-matrix adhesion,GO:0007229~integrin-mediated signaling pathway,GO:0030198~extracellular matrix organization,GO:0070527~platelet aggregation,	hsa04015:Rap1 signaling pathway,hsa04151:PI3K-Akt signaling pathway,hsa04510:Focal adhesion,hsa04512:ECM-receptor interaction,hsa04611:Platelet activation,hsa04640:Hematopoietic cell lineage,hsa04810:Regulation of actin cytoskeleton,hsa05200:Pathways in cancer,hsa05222:Small cell lung cancer,hsa05410:Hypertrophic cardiomyopathy (HCM),hsa05412:Arrhythmogenic right ventricular cardiomyopathy (ARVC)…	187800~Bleeding disorder, platelet-type, 16, autosomal dominant,273800~Glanzmann thrombasthenia,Thrombocytopenia, neonatal alloimmune, BAK antigen related~Thrombocytopenia, neonatal alloimmune, BAK antigen related,
KIF11	kinesin family member 11	GO:0006890~retrograde vesicle-mediated transport, Golgi to ER,GO:0007018~microtubule-based movement,GO:0007051~spindle organization,GO:0007052~mitotic spindle organization,GO:0007059~chromosome segregation,GO:0007067~mitotic nuclear division,GO:0007100~mitotic centrosome separation,GO:0019886~antigen processing and presentation of exogenous peptide antigen via MHC class II,GO:0046602~regulation o…	−	152950~Microcephaly with or without chorioretinopathy, lymphedema, or mental retardation,
LETM2	leucine zipper and EF-hand containing transmembrane protein 2	GO:0006875~cellular metal ion homeostasis,	−	−
LYG1	lysozyme g1	GO:0009253~peptidoglycan catabolic process,GO:0016998~cell wall macromolecule catabolic process,	−	−
LYG2	lysozyme g2	GO:0009253~peptidoglycan catabolic process,GO:0016998~cell wall macromolecule catabolic process,	−	−
MAST1	microtubule associated serine/threonine kinase 1	GO:0006468~protein phosphorylation,GO:0007010~cytoskeleton organization,GO:0018105~peptidyl-serine phosphorylation,GO:0035556~intracellular signal transduction,	−	−
NEO1	neogenin 1	GO:0007155~cell adhesion,GO:0007411~axon guidance,GO:0030513~positive regulation of BMP signaling pathway,GO:0055072~iron ion homeostasis,	hsa04514:Cell adhesion molecules (CAMs),	−
NTN1	netrin 1	GO:0001764~neuron migration,GO:0006915~apoptotic process,GO:0006930~substrate-dependent cell migration, cell extension,GO:0007265~Ras protein signal transduction,GO:0007411~axon guidance,GO:0008284~positive regulation of cell proliferation,GO:0016337~single organismal cell-cell adhesion,GO:0030334~regulation of cell migration,GO:0030517~negative regulation of axon extension,GO:0032488~Cdc42 prote…	hsa04360:Axon guidance,	−
NBN	nibrin	GO:0000077~DNA damage checkpoint,GO:0000723~telomere maintenance,GO:0000724~double-strand break repair via homologous recombination,GO:0000729~DNA double-strand break processing,GO:0000731~DNA synthesis involved in DNA repair,GO:0000732~strand displacement,GO:0001832~blastocyst growth,GO:0006260~DNA replication,GO:0006281~DNA repair,GO:0006302~double-strand break repair,GO:0006303~double-strand b…	hsa03440:Homologous recombination,	251260~Nijmegen breakage syndrome,609135~Aplastic anemia,613065~Leukemia, acute lymphoblastic,
OR11H6	olfactory receptor family 11 subfamily H member 6	GO:0007166~cell surface receptor signaling pathway,GO:0007186~G-protein coupled receptor signaling pathway,GO:0050911~detection of chemical stimulus involved in sensory perception of smell,	hsa04740:Olfactory transduction,	−
OR13J1	olfactory receptor family 13 subfamily J member 1	GO:0007186~G-protein coupled receptor signaling pathway,GO:0007608~sensory perception of smell,GO:0050911~detection of chemical stimulus involved in sensory perception of smell,	hsa04740:Olfactory transduction,	−
OR6C65	olfactory receptor family 6 subfamily C member 65	GO:0007186~G-protein coupled receptor signaling pathway,GO:0050911~detection of chemical stimulus involved in sensory perception of smell,	hsa04740:Olfactory transduction,	−
OSTN	osteocrin	GO:0001503~ossification,GO:0003416~endochondral bone growth,GO:0007166~cell surface receptor signaling pathway,GO:0007275~multicellular organism development,GO:0030154~cell differentiation,GO:0030828~positive regulation of cGMP biosynthetic process,GO:0045668~negative regulation of osteoblast differentiation,GO:0046325~negative regulation of glucose import,	−	−
PIK3AP1	phosphoinositide-3-kinase adaptor protein 1	GO:0014068~positive regulation of phosphatidylinositol 3-kinase signaling,GO:0034122~negative regulation of toll-like receptor signaling pathway,GO:0034123~positive regulation of toll-like receptor signaling pathway,GO:0034134~toll-like receptor 2 signaling pathway,GO:0034142~toll-like receptor 4 signaling pathway,GO:0034154~toll-like receptor 7 signaling pathway,GO:0034162~toll-like receptor 9 s…	hsa04151:PI3K-Akt signaling pathway,hsa04662:B cell receptor signaling pathway,	−
KCNH6	potassium voltage-gated channel subfamily H member 6	GO:0034765~regulation of ion transmembrane transport,GO:0042391~regulation of membrane potential,GO:0071805~potassium ion transmembrane transport,	−	−
PROM1	prominin 1	GO:0010842~retina layer formation,GO:0045494~photoreceptor cell maintenance,GO:0060042~retina morphogenesis in camera-type eye,GO:0060219~camera-type eye photoreceptor cell differentiation,GO:0072112~glomerular visceral epithelial cell differentiation,GO:0072139~glomerular parietal epithelial cell differentiation,GO:2000768~positive regulation of nephron tubule epithelial cell differentiation,	hsa05202:Transcriptional misregulation in cancer,	603786~Stargardt disease 4,608051~Macular dystrophy, retinal, 2,612095~Retinitis pigmentosa 41,612657~Cone-rod dystrophy 12,
PRKCSH	protein kinase C substrate 80K-H	GO:0001701~in utero embryonic development,GO:0001889~liver development,GO:0006457~protein folding,GO:0006491~N-glycan processing,GO:0006807~nitrogen compound metabolic process,GO:0010977~negative regulation of neuron projection development,GO:0035556~intracellular signal transduction,GO:0051291~protein heterooligomerization,GO:0072001~renal system development,	hsa04141:Protein processing in endoplasmic reticulum,	174050~Polycystic liver disease,
PPP1R12A	protein phosphatase 1 regulatory subunit 12A	GO:0000086~G2/M transition of mitotic cell cycle,GO:0006470~protein dephosphorylation,GO:0007067~mitotic nuclear division,GO:0007165~signal transduction,GO:0030155~regulation of cell adhesion,GO:0035507~regulation of myosin-light-chain-phosphatase activity,GO:0035508~positive regulation of myosin-light-chain-phosphatase activity,GO:0035690~cellular response to drug,GO:0043086~negative regulation …	hsa04022:cGMP-PKG signaling pathway,hsa04024:cAMP signaling pathway,hsa04270:Vascular smooth muscle contraction,hsa04510:Focal adhesion,hsa04611:Platelet activation,hsa04810:Regulation of actin cytoskeleton,hsa04921:Oxytocin signaling pathway,hsa05205:Proteoglycans in cancer,	−
RIMS1	regulating synaptic membrane exocytosis 1	GO:0006461~protein complex assembly,GO:0006886~intracellular protein transport,GO:0006887~exocytosis,GO:0007269~neurotransmitter secretion,GO:0007601~visual perception,GO:0010628~positive regulation of gene expression,GO:0014047~glutamate secretion,GO:0016079~synaptic vesicle exocytosis,GO:0017156~calcium ion regulated exocytosis,GO:0042391~regulation of membrane potential,GO:0045055~regulated ex…	hsa04721:Synaptic vesicle cycle,hsa04723:Retrograde endocannabinoid signaling,	603649~Cone-rod dystrophy 7,
RIF1	replication timing regulatory factor 1	GO:0006303~double-strand break repair via nonhomologous end joining,GO:0007049~cell cycle,GO:0019827~stem cell population maintenance,GO:2001034~positive regulation of double-strand break repair via nonhomologous end joining,	hsa04550:Signaling pathways regulating pluripotency of stem cells,	−
RPS6KA4	ribosomal protein S6 kinase A4	GO:0001818~negative regulation of cytokine production,GO:0006355~regulation of transcription, DNA-templated,GO:0006468~protein phosphorylation,GO:0006954~inflammatory response,GO:0016572~histone phosphorylation,GO:0032793~positive regulation of CREB transcription factor activity,GO:0033129~positive regulation of histone phosphorylation,GO:0035066~positive regulation of histone acetylation,GO:0035…	hsa04010:MAPK signaling pathway,hsa04668:TNF signaling pathway,	−
SLIT1	slit guidance ligand 1	GO:0007411~axon guidance,GO:0008045~motor neuron axon guidance,GO:0021834~chemorepulsion involved in embryonic olfactory bulb interneuron precursor migration,GO:0022028~tangential migration from the subventricular zone to the olfactory bulb,GO:0031290~retinal ganglion cell axon guidance,GO:0033563~dorsal/ventral axon guidance,GO:0035385~Roundabout signaling pathway,GO:0040023~establishment of nuc…	hsa04360:Axon guidance,	−
SCN4A	sodium voltage-gated channel alpha subunit 4	GO:0006814~sodium ion transport,GO:0006936~muscle contraction,GO:0019228~neuronal action potential,GO:0034765~regulation of ion transmembrane transport,GO:0035725~sodium ion transmembrane transport,GO:0060078~regulation of postsynaptic membrane potential,GO:0086010~membrane depolarization during action potential,	−	168300~Paramyotonia congenita,170500~Hyperkalemic periodic paralysis, type 2,608390~Myotonia congenita, atypical, acetazolamide-responsive,613345~Hypokalemic periodic paralysis, type 2,614198~Myasthenic syndrome, congenital, 16,
SLC22A24	solute carrier family 22 member 24	GO:0015698~inorganic anion transport,GO:0043252~sodium-independent organic anion transport,GO:0055085~transmembrane transport,	−	−
SORD	sorbitol dehydrogenase	GO:0006006~glucose metabolic process,GO:0006062~sorbitol catabolic process,GO:0006970~response to osmotic stress,GO:0009725~response to hormone,GO:0019640~glucuronate catabolic process to xylulose 5-phosphate,GO:0030317~sperm motility,GO:0031667~response to nutrient levels,GO:0042493~response to drug,GO:0046370~fructose biosynthetic process,GO:0046686~response to cadmium ion,GO:0046688~response t…	hsa00040:Pentose and glucuronate interconversions,hsa00051:Fructose and mannose metabolism,hsa01100:Metabolic pathways,	Cataract, congenital~Cataract, congenital,
SPG11	spastic paraplegia 11 (autosomal recessive)	GO:0007268~chemical synaptic transmission,GO:0008088~axo-dendritic transport,GO:0048489~synaptic vesicle transport,GO:0048675~axon extension,	−	602099~Amyotrophic lateral sclerosis 5, juvenile,604360~Spastic paraplegia 11, autosomal recessive,616668~Charcot-Marie-Tooth disease, axonal, type 2X,
SMC4	structural maintenance of chromosomes 4	GO:0000070~mitotic sister chromatid segregation,GO:0007076~mitotic chromosome condensation,GO:0010032~meiotic chromosome condensation,GO:0045132~meiotic chromosome segregation,GO:0051276~chromosome organization,GO:0051301~cell division,GO:0051383~kinetochore organization,	−	−
TLN1	talin 1	GO:0002576~platelet degranulation,GO:0006928~movement of cell or subcellular component,GO:0006936~muscle contraction,GO:0007016~cytoskeletal anchoring at plasma membrane,GO:0007043~cell-cell junction assembly,GO:0007044~cell-substrate junction assembly,GO:0016032~viral process,GO:0030866~cortical actin cytoskeleton organization,GO:0036498~IRE1-mediated unfolded protein response,GO:0070527~platele…	hsa04015:Rap1 signaling pathway,hsa04510:Focal adhesion,hsa04611:Platelet activation,hsa05166:HTLV-I infection,	−
TCTN3	tectonic family member 3	GO:0006915~apoptotic process,GO:0007224~smoothened signaling pathway,GO:0060271~cilium morphogenesis,	−	258860~Orofaciodigital syndrome IV,614815~Joubert syndrome 18,
TEP1	telomerase associated protein 1	GO:0000722~telomere maintenance via recombination,GO:0006278~RNA-dependent DNA biosynthetic process,	−	−
TTC23	tetratricopeptide repeat domain 23	−	−	−
TRPC4AP	transient receptor potential cation channel subfamily C member 4 associated protein	GO:0006511~ubiquitin-dependent protein catabolic process,GO:0016567~protein ubiquitination,GO:0070588~calcium ion transmembrane transport,	−	−
UBP1	upstream binding protein 1 (LBP-1a)	GO:0001525~angiogenesis,GO:0006351~transcription, DNA-templated,GO:0006357~regulation of transcription from RNA polymerase II promoter,GO:0019079~viral genome replication,GO:0045892~negative regulation of transcription, DNA-templated,	−	−
ZNF274	zinc finger protein 274	GO:0006351~transcription, DNA-templated,GO:0006355~regulation of transcription, DNA-templated,GO:0006357~regulation of transcription from RNA polymerase II promoter,GO:1900112~regulation of histone H3-K9 trimethylation,GO:1903507~negative regulation of nucleic acid-templated transcription,	hsa04722:Neurotrophin signaling pathway,	−
ZNF581	zinc finger protein 581	GO:0006351~transcription, DNA-templated,GO:0006355~regulation of transcription, DNA-templated,	−	−
